# Supplementary material for: Epigenetic therapy of acute myeloid leukemia using 5-aza-2'-deoxycytidine (decitabine) in combination with inhibitors of histone methylation and deacetylation
Source: Clin Epigenetics. 2014 Oct 1;6(1):19. doi: 10.1186/1868-7083-6-19 (PMC4194463; doi:10.1186/1868-7083-6-19)
Supplement: Additional file 1: Table S1 — Excel file of gene expression by microarray analysis. [file 1868-7083-6-19-S1.xls]

## Sheet: _r2014_log2_top1kup_qnm_tall_av
TargetID	TRANSCRIPT	ACCESSION	_Gene_Accession	FC(log2ADT/log2Ctrl)	FC(log2DT/log2Ctrl)	FC(log2AT/log2Ctrl)	FC(log2AD/log2Ctrl)	FC(log2A/log2Ctrl)	FC(log2T/log2Ctrl)	FC(log2D/log2Ctrl)
IFI27	ILMN_17548	NM_005532.3	_IFI27_NM_005532.3	1.72481	1.54252	1.41144	1.14578	1.23824	1.06774	0.983908
MMP9	ILMN_28136	NM_004994.2	_MMP9_NM_004994.2	1.69842	1.57501	1.55731	1.52378	1.30723	1.13857	1.18633
CXCL10	ILMN_5066	NM_001565.2	_CXCL10_NM_001565.2	1.68845	1.77103	1.21524	1.46821	1.11558	1.02031	1.0903
IFIT1	ILMN_1751	NM_001548.3	_IFIT1_NM_001548.3	1.66205	1.68965	1.21859	1.07208	1.03576	1.12204	1.03046
GDF15	ILMN_2688	NM_004864.1	_GDF15_NM_004864.1	1.60567	1.49825	1.33818	1.40195	1.07541	1.0327	1.00575
IFIT3	ILMN_22925	NM_001031683.1	_IFIT3_NM_001031683.1	1.59028	1.62888	1.21003	1.08108	1.03363	1.08471	0.988023
AKR1C3	ILMN_11871	NM_003739.4	_AKR1C3_NM_003739.4	1.5689	1.51516	1.20008	1.34319	1.09445	1.0247	1.09035
CPXM1	ILMN_26242	NM_019609.3	_CPXM1_NM_019609.3	1.56311	1.36596	1.52078	1.33615	1.27997	1.19062	1.05807
ISG15	ILMN_6174	NM_005101.1	_ISG15_NM_005101.1	1.55781	1.55211	1.25081	1.13122	1.11085	1.15224	1.04167
AMY2A	ILMN_14196	NM_000699.2	_AMY2A_NM_000699.2	1.54812	1.66516	1.30145	1.4019	1.11324	1.10684	1.11333
GAGE4	ILMN_9440	NM_001474.1	_GAGE4_NM_001474.1	1.53281	1.01607	1.41721	1.39199	1.32207	1.01352	1.00388
GLIS3	ILMN_25239	NM_152629.3	_GLIS3_NM_152629.3	1.53087	1.48135	1.35761	1.25807	1.12472	1.11689	1.0431
TCN1	ILMN_13727	NM_001062.3	_TCN1_NM_001062.3	1.53065	1.57836	1.15658	1.04977	1.02138	1.15661	0.991044
IFI6	ILMN_13863	NM_022872.2	_IFI6_NM_022872.2	1.51688	1.52516	1.2868	1.06869	1.10873	1.17015	1.00695
GAGE4	ILMN_9440	NM_001474.1	_GAGE4_NM_001474.1	1.5167	1.00489	1.40324	1.37696	1.30629	1.00632	1.00657
IFIT2	ILMN_28123	NM_001547.4	_IFIT2_NM_001547.4	1.51405	1.55566	1.12351	1.05695	1.00737	1.03136	1.0044
CD1A	ILMN_171894	NM_001763.2	_CD1A_NM_001763.2	1.5118	1.56062	1.04377	1.26325	1.02801	1.01854	1.18565
FEZ1	ILMN_28992	NM_005103.3	_FEZ1_NM_005103.3	1.50706	1.42782	1.3993	1.20576	1.21453	1.24047	0.969554
GAGE5	ILMN_9557	NM_001475.1	_GAGE5_NM_001475.1	1.5044	1.0158	1.39795	1.36326	1.28249	1.01242	1.01987
GAGE12G	ILMN_307319	NM_001098409.1	_GAGE12G_NM_001098409.1	1.49664	0.993849	1.38249	1.35412	1.28625	0.989326	0.989666
GATA2	ILMN_20021	NM_032638.3	_GATA2_NM_032638.3	1.49527	1.29219	1.34652	1.20573	1.15874	1.05651	1.04777
OAS2	ILMN_5994	NM_016817.2	_OAS2_NM_016817.2	1.48848	1.51168	1.22395	1.05257	1.06694	1.13029	0.978859
C1ORF186	ILMN_20193	NM_001007544.1	_C1ORF186_NM_001007544.1	1.4872	1.38145	1.34732	1.25292	1.19751	1.05929	1.0408
S100P	ILMN_23476	NM_005980.2	_S100P_NM_005980.2	1.47722	1.19853	1.37132	1.51851	1.08102	0.993126	0.978634
H1F0	ILMN_139403	NM_005318.2	_H1F0_NM_005318.2	1.47047	1.36314	1.20569	1.39258	1.10712	1.00453	1.10573
GAGE5	ILMN_9557	NM_001475.1	_GAGE5_NM_001475.1	1.46869	0.987671	1.3615	1.3297	1.24734	0.9689	0.990506
MX1	ILMN_16332	NM_002462.2	_MX1_NM_002462.2	1.46763	1.48864	1.17381	0.996496	1.03929	1.12194	0.953578
IFIT3	ILMN_1944	NM_001549.2	_IFIT3_NM_001549.2	1.46742	1.54816	1.14854	1.04196	1.0137	1.07946	0.999102
GAGE12I	ILMN_4743	NM_001477.1	_GAGE12I_NM_001477.1	1.46617	1.0031	1.35477	1.32908	1.26691	1.00748	0.99777
GJA1	ILMN_167653	NM_000165.3	_GJA1_NM_000165.3	1.46043	1.56696	1.25657	1.2185	1.14182	1.09651	1.03335
GAGE6	ILMN_9693	NM_001476.1	_GAGE6_NM_001476.1	1.46034	1.01145	1.34768	1.31927	1.25586	1.0099	0.98897
CCNA1	ILMN_11325	NM_003914.2	_CCNA1_NM_003914.2	1.45992	1.32715	1.23817	1.24416	1.13088	1.03863	1.09497
GAGE2B	ILMN_365922	NM_001098411.3	_GAGE2B_NM_001098411.3	1.4593	0.997411	1.35996	1.33077	1.26935	1.02394	0.994977
LOC645037	ILMN_307409	NM_001098411.1	_LOC645037_NM_001098411.1	1.45888	0.994143	1.36183	1.3313	1.24697	0.997356	0.999995
IER3	ILMN_29406	NM_003897.3	_IER3_NM_003897.3	1.44091	1.42601	1.28227	1.35812	1.15712	1.07071	1.05314
OASL	ILMN_19106	NM_198213.1	_OASL_NM_198213.1	1.44058	1.47971	1.10837	1.04543	1.03431	1.05016	1.03901
PARP9	ILMN_12926	NM_031458.1	_PARP9_NM_031458.1	1.43533	1.45093	1.1623	1.04592	1.04941	1.05135	1.00934
GAGE12J	ILMN_308370	NM_001098406.1	_GAGE12J_NM_001098406.1	1.43533	0.999623	1.32039	1.31179	1.23043	1.04748	0.997905
MLPH	ILMN_170437	NM_001042467.1	_MLPH_NM_001042467.1	1.4282	1.3837	1.2519	1.25698	1.16703	1.07881	1.08403
IFITM3	ILMN_6890	NM_021034.2	_IFITM3_NM_021034.2	1.42112	1.1591	1.10755	1.11678	1.06803	1.01984	1.03985
PRL	ILMN_21730	NM_000948.3	_PRL_NM_000948.3	1.41235	1.39511	1.19708	1.27861	1.09666	1.05084	1.15078
FEZ1	ILMN_419	NM_022549.2	_FEZ1_NM_022549.2	1.40584	1.32379	1.28893	1.11266	1.11566	1.16738	0.970085
TIMP3	ILMN_29313	NM_000362.4	_TIMP3_NM_000362.4	1.4007	1.39073	1.08557	1.20792	1.03246	1.0003	1.05777
PARP12	ILMN_27762	NM_022750.2	_PARP12_NM_022750.2	1.39891	1.36756	1.16601	1.09928	1.06866	1.06759	1.01396
GAGE12C	ILMN_308976	NM_001098408.1	_GAGE12C_NM_001098408.1	1.39831	0.993416	1.29377	1.27103	1.21498	0.98339	0.992753
CST7	ILMN_24458	NM_003650.2	_CST7_NM_003650.2	1.39552	1.21997	1.19816	1.20364	1.06596	1.00404	1.07353
OAS1	ILMN_2717	NM_001032409.1	_OAS1_NM_001032409.1	1.39303	1.43295	1.09775	1.00207	1.021	1.03225	1.00349
GNG11	ILMN_8981	NM_004126.3	_GNG11_NM_004126.3	1.38858	1.3536	1.25502	1.24393	1.16658	1.11043	1.06647
GAGE12H	ILMN_307320	NM_001098410.1	_GAGE12H_NM_001098410.1	1.38609	1.01559	1.29245	1.2549	1.19766	0.993794	1.01913
ANTXR2	ILMN_165233	NM_058172.3	_ANTXR2_NM_058172.3	1.38578	1.36627	1.29472	1.26556	1.13061	1.10369	1.06584
LOC441019	ILMN_43594	XM_498969.2	_LOC441019_XM_498969.2	1.38084	1.29773	1.22854	1.08692	1.06176	1.07437	1.0087
CCL2	ILMN_25185	NM_002982.3	_CCL2_NM_002982.3	1.37702	1.4616	1.23438	1.43034	1.25637	1.02728	1.31354
ATP9A	ILMN_176431	NM_006045.1	_ATP9A_NM_006045.1	1.37395	1.44051	1.0203	1.06184	1.01842	1.00533	1.03771
CSTA	ILMN_10501	NM_005213.3	_CSTA_NM_005213.3	1.37381	1.27243	1.12909	1.15702	1.05098	1.03978	1.08882
EPSTI1	ILMN_27754	NM_033255.2	_EPSTI1_NM_033255.2	1.37225	1.3381	1.10907	1.03955	1.03208	1.03715	1.00763
CCL3L1	ILMN_6158	NM_021006.4	_CCL3L1_NM_021006.4	1.3714	1.42108	1.18505	1.34743	1.16849	1.06348	1.09953
TMEM154	ILMN_2086	NM_152680.1	_TMEM154_NM_152680.1	1.37025	1.3676	1.23716	1.30536	1.08508	1.04938	1.12579
PECAM1	ILMN_7862	NM_000442.3	_PECAM1_NM_000442.3	1.36999	1.29696	1.16199	1.14263	1.0795	1.06152	1.07004
MT2A	ILMN_11198	NM_005953.2	_MT2A_NM_005953.2	1.36823	1.35167	1.30132	1.21698	1.16026	1.17898	1.01202
ART3	ILMN_8870	NM_001179.3	_ART3_NM_001179.3	1.36501	1.50919	1.2206	1.22561	1.08916	1.16631	1.20787
OAS1	ILMN_2717	NM_001032409.1	_OAS1_NM_001032409.1	1.35962	1.3752	1.06018	0.992045	1.01095	1.0109	0.971366
HSH2D	ILMN_19272	NM_032855.2	_HSH2D_NM_032855.2	1.35573	1.18928	1.22162	1.23314	1.14336	0.999351	1.05427
CCL3L1	ILMN_6158	NM_021006.4	_CCL3L1_NM_021006.4	1.35521	1.42143	1.17424	1.32069	1.10962	1.04649	1.05707
HERC6	ILMN_27061	NM_017912.3	_HERC6_NM_017912.3	1.35468	1.37441	1.11789	1.09368	1.02604	1.03522	1.03719
SLC45A3	ILMN_12972	NM_033102.2	_SLC45A3_NM_033102.2	1.35367	1.19571	1.31601	1.13543	1.10922	1.07368	1.02572
ISG20	ILMN_23731	NM_002201.4	_ISG20_NM_002201.4	1.35	1.29937	1.09769	1.02826	1.04179	1.02955	0.992292
OAS3	ILMN_15689	NM_006187.2	_OAS3_NM_006187.2	1.34971	1.29096	1.04437	0.993839	0.991317	1.00273	0.975321
AMY1B	ILMN_29852	NM_001008218.1	_AMY1B_NM_001008218.1	1.34607	1.45775	1.03042	1.14884	0.994928	1.01735	1.02898
OAS1	ILMN_2829	NM_002534.2	_OAS1_NM_002534.2	1.3442	1.3629	1.0667	0.994714	1.01309	1.02693	1.0073
DDIT4	ILMN_13176	NM_019058.2	_DDIT4_NM_019058.2	1.34245	1.36465	1.36087	1.38752	1.06599	1.08985	1.00246
IFITM1	ILMN_24466	NM_003641.3	_IFITM1_NM_003641.3	1.34231	1.19221	1.06529	1.02562	1.02189	1.00671	1.00316
IL7R	ILMN_137414	XM_937367.1	_IL7R_XM_937367.1	1.34067	1.40114	1.17313	1.21686	1.11412	1.04816	1.09455
CD70	ILMN_19983	NM_001252.3	_CD70_NM_001252.3	1.33977	1.26834	1.23064	1.16744	1.14917	1.13175	1.10324
TYRP1	ILMN_21174	NM_000550.1	_TYRP1_NM_000550.1	1.33953	1.53847	0.993709	1.07783	0.983909	1.03059	1.04185
CCL8	ILMN_15634	NM_005623.2	_CCL8_NM_005623.2	1.3375	1.30491	1.08872	1.21097	1.07288	1.01768	1.07806
TMEM154	ILMN_2086	NM_152680.1	_TMEM154_NM_152680.1	1.33341	1.32295	1.21925	1.2918	1.06743	1.02471	1.10193
DNASE2	ILMN_27899	NM_001375.2	_DNASE2_NM_001375.2	1.33287	1.18479	1.15818	1.09936	1.04028	1.02335	0.997342
CHODL	ILMN_164667	NM_024944.2	_CHODL_NM_024944.2	1.32931	1.37986	1.02988	1.08206	1.02067	1.01436	1.04941
ABCA9	ILMN_33319	NM_080283.3	_ABCA9_NM_080283.3	1.32896	1.40306	1.01917	1.13616	1.01591	1.01986	1.0525
CCL3L1	ILMN_6158	NM_021006.4	_CCL3L1_NM_021006.4	1.32793	1.38651	1.16618	1.32424	1.14063	1.03527	1.05324
CAMP	ILMN_19677	NM_004345.3	_CAMP_NM_004345.3	1.32543	1.26421	1.03399	1.08906	0.994541	1.0086	0.994375
NPPC	ILMN_11431	NM_024409.1	_NPPC_NM_024409.1	1.32437	1.22929	1.07855	1.08101	1.02493	1.0213	0.993805
IRF7	ILMN_10848	NM_004029.2	_IRF7_NM_004029.2	1.32144	1.31372	1.15183	1.09165	1.04446	1.05491	1.02168
ANXA1	ILMN_14184	NM_000700.1	_ANXA1_NM_000700.1	1.32138	1.24977	1.29956	1.16993	1.21036	1.15316	1.04422
UPB1	ILMN_9777	NM_016327.2	_UPB1_NM_016327.2	1.32008	1.29853	1.01362	1.0863	1.03158	1.00698	1.02468
DHX58	ILMN_1778	NM_024119.2	_DHX58_NM_024119.2	1.31492	1.35388	1.07487	1.02609	0.993651	1.04498	1.01342
INHBE	ILMN_7067	NM_031479.3	_INHBE_NM_031479.3	1.31449	1.25589	1.27706	1.34973	1.02651	1.00417	1.02943
IGFBP5	ILMN_168089	NM_000599.2	_IGFBP5_NM_000599.2	1.31374	1.22818	1.41112	1.14844	1.18308	1.21171	0.947773
PRIC285	ILMN_10778	NM_033405.2	_PRIC285_NM_033405.2	1.31357	1.32717	1.12801	1.06599	1.01388	1.05741	1.00462
TNFSF13B	ILMN_18627	NM_006573.3	_TNFSF13B_NM_006573.3	1.31338	1.37975	1.10648	1.15745	1.03981	1.05686	1.06554
COL15A1	ILMN_178882	NM_001855.3	_COL15A1_NM_001855.3	1.31329	1.3859	1.04542	1.27653	1.01773	0.993187	1.23314
AKR1C4	ILMN_22268	NM_001818.2	_AKR1C4_NM_001818.2	1.31321	1.2595	1.10314	1.17577	1.04564	1.00254	1.0485
COX8C	ILMN_21383	NM_182971.2	_COX8C_NM_182971.2	1.3132	1.00843	1.11479	1.24313	1.18457	1.00344	0.987916
STAT1	ILMN_163602	NM_007315.2	_STAT1_NM_007315.2	1.30975	1.33045	1.10136	1.00822	1.01875	1.06352	0.966771
XAF1	ILMN_11175	NM_199139.1	_XAF1_NM_199139.1	1.30914	1.3086	1.12881	1.15939	1.02965	1.02872	1.02596
CD86	ILMN_173767	NM_006889.3	_CD86_NM_006889.3	1.30861	1.16435	1.16316	1.09969	1.07093	1.01014	0.988772
AKR1C2	ILMN_13963	NM_001354.4	_AKR1C2_NM_001354.4	1.30821	1.30037	1.06731	1.19398	1.01528	0.997059	1.08106
SAMD9	ILMN_17677	NM_017654.2	_SAMD9_NM_017654.2	1.30624	1.3279	1.1153	1.06079	1.03725	1.04386	1.01047
STAT1	ILMN_11054	NM_139266.1	_STAT1_NM_139266.1	1.30607	1.32983	1.11773	1.02532	1.04103	1.07171	0.985512
HYDIN	ILMN_165650	NM_032821.2	_HYDIN_NM_032821.2	1.30604	1.38073	1.01905	1.23236	1.01725	0.997729	1.148
IFI35	ILMN_4643	NM_005533.2	_IFI35_NM_005533.2	1.30432	1.32372	1.15514	1.02692	1.04504	1.07056	0.99032
CCL3L3	ILMN_22857	NM_001001437.3	_CCL3L3_NM_001001437.3	1.30209	1.35505	1.16847	1.30036	1.14462	1.0424	1.0673
EBI3	ILMN_23396	NM_005755.2	_EBI3_NM_005755.2	1.30112	1.08395	1.13656	1.08041	1.06891	1.02568	1.00926
IRF9	ILMN_163101	NM_006084.4	_IRF9_NM_006084.4	1.30106	1.32402	1.14879	1.12184	1.02996	1.07374	1.03308
SNORD13	ILMN_168446	NR_003041.1	_SNORD13_NR_003041.1	1.30027	1.28262	1.06189	1.1307	1.0472	1.02804	1.12085
RAB7B	ILMN_11485	NM_177403.3	_RAB7B_NM_177403.3	1.29891	1.28169	1.17449	1.08693	1.05611	1.09197	1.04302
CCL7	ILMN_24123	NM_006273.2	_CCL7_NM_006273.2	1.2987	1.29052	1.06008	1.12071	1.05059	1.0194	1.02971
CCND1	ILMN_166524	NM_053056.2	_CCND1_NM_053056.2	1.2967	1.15483	1.1885	1.08069	1.0759	1.05418	0.953924
SAMD9L	ILMN_27133	NM_152703.2	_SAMD9L_NM_152703.2	1.29547	1.32498	1.11624	1.0381	1.02427	1.0515	1.00243
RN5S9	ILMN_363575	NR_023371.1	_RN5S9_NR_023371.1	1.29236	1.12685	1.13958	1.13362	1.04696	1.00546	1.03562
ACSL1	ILMN_12367	NM_001995.2	_ACSL1_NM_001995.2	1.29156	1.2742	1.24382	1.25336	1.06492	1.02009	1.0724
ASGR2	ILMN_16567	NM_080914.1	_ASGR2_NM_080914.1	1.29129	1.29595	1.06732	1.24891	1.03059	1.014	1.15815
GZMA	ILMN_21648	NM_006144.2	_GZMA_NM_006144.2	1.28977	1.29393	1.07098	1.29025	1.09768	1.03474	1.22875
STAT2	ILMN_19030	NM_005419.2	_STAT2_NM_005419.2	1.28922	1.29522	1.19032	1.12964	1.06841	1.08543	1.02243
ASGR2	ILMN_16567	NM_080914.1	_ASGR2_NM_080914.1	1.2885	1.28924	1.06615	1.25423	1.01129	0.981948	1.16329
MT1M	ILMN_25245	NM_176870.2	_MT1M_NM_176870.2	1.28553	1.2457	1.25814	1.11325	1.13363	1.1416	1.01045
TAC4	ILMN_180120	NM_001077504.1	_TAC4_NM_001077504.1	1.28518	1.24359	1.03531	1.06785	1.02033	1.01992	1.03821
ADAMTS1	ILMN_11081	NM_006988.3	_ADAMTS1_NM_006988.3	1.28504	1.34421	1.0949	1.25254	1.04169	0.994232	1.12907
CD79B	ILMN_37874	NM_001039933.1	_CD79B_NM_001039933.1	1.28463	1.12315	1.11597	1.14767	1.06655	1.02841	1.04792
F2RL3	ILMN_43570	NM_003950.2	_F2RL3_NM_003950.2	1.28406	1.26586	1.05045	1.2797	1.04457	0.961586	1.15383
IGFBP5	ILMN_168089	NM_000599.2	_IGFBP5_NM_000599.2	1.28198	1.17919	1.35963	1.11214	1.17025	1.17185	0.945408
RCBTB2	ILMN_15980	NM_001268.2	_RCBTB2_NM_001268.2	1.28004	1.27357	1.06465	1.10071	1.02932	1.01093	1.02583
ASNS	ILMN_14195	NM_133436.1	_ASNS_NM_133436.1	1.27989	1.28885	1.29159	1.31882	1.05555	1.0261	1.07707
PSCD4	ILMN_16536	NM_013385.2	_PSCD4_NM_013385.2	1.27898	1.21572	1.09063	1.18758	1.06478	1.00221	1.08574
CD82	ILMN_24367	NM_001024844.1	_CD82_NM_001024844.1	1.27847	1.17206	1.20157	1.12483	1.08079	1.01658	1.03358
P2RX7	ILMN_174696	NM_002562.4	_P2RX7_NM_002562.4	1.27812	1.24272	1.3014	1.26238	1.05089	1.02112	1.0623
TSPAN32	ILMN_20664	NM_005705.4	_TSPAN32_NM_005705.4	1.27748	1.20422	1.16293	1.13979	1.05981	1.05205	1.09521
TAP1	ILMN_17479	NM_000593.5	_TAP1_NM_000593.5	1.27719	1.2604	1.1188	1.08426	1.06108	1.01584	1.01725
PTGS2	ILMN_176524	NM_000963.1	_PTGS2_NM_000963.1	1.27717	1.25486	1.12879	1.26315	1.06821	1.02811	1.01465
CDKN2B	ILMN_183997	NM_078487.2	_CDKN2B_NM_078487.2	1.27647	1.18953	1.15179	1.11867	1.08351	1.04302	1.01664
TNFSF13B	ILMN_171368	NM_006573.3	_TNFSF13B_NM_006573.3	1.27626	1.32934	1.10393	1.13494	1.05409	1.03561	1.06664
CECR1	ILMN_29872	NM_177405.1	_CECR1_NM_177405.1	1.2762	1.30947	1.17928	1.12183	1.05815	1.11157	1.08672
GPRC5C	ILMN_2909	NM_018653.3	_GPRC5C_NM_018653.3	1.27533	1.18722	1.09069	1.12892	1.03422	0.998291	1.06235
KIAA1199	ILMN_10606	NM_018689.1	_KIAA1199_NM_018689.1	1.27488	1.34551	1.23366	1.14478	1.05411	1.09646	0.991717
STC2	ILMN_28725	NM_003714.2	_STC2_NM_003714.2	1.27425	1.26227	1.25106	1.29975	1.03402	0.998856	0.998467
TNFRSF4	ILMN_18880	NM_003327.2	_TNFRSF4_NM_003327.2	1.27376	1.11696	1.12355	1.10571	1.06667	1.04048	1.01391
IFI16	ILMN_2725	NM_005531.1	_IFI16_NM_005531.1	1.27238	1.33842	1.13177	1.17439	1.06883	1.0166	1.06146
NQO1	ILMN_27575	NM_000903.2	_NQO1_NM_000903.2	1.27132	1.19585	1.09444	1.13979	1.04746	1.02227	1.08024
IL32	ILMN_17936	NM_001012633.1	_IL32_NM_001012633.1	1.27041	1.04331	1.05496	1.18375	1.04247	1.01678	1.02167
UBE2L6	ILMN_7531	NM_004223.3	_UBE2L6_NM_004223.3	1.26862	1.27747	1.11442	1.06502	1.06293	1.05534	1.01591
IRF7	ILMN_10848	NM_004029.2	_IRF7_NM_004029.2	1.26691	1.25397	1.11492	1.06443	1.04023	1.0352	1.02841
HDC	ILMN_166343	NM_002112.2	_HDC_NM_002112.2	1.26642	1.04388	1.17108	1.11551	1.06669	1.01819	1.01309
OSCAR	ILMN_4125	NM_133169.2	_OSCAR_NM_133169.2	1.26583	1.18258	1.2229	1.22486	1.03039	1.04756	0.996058
SP110	ILMN_1026	NM_004510.2	_SP110_NM_004510.2	1.26416	1.29868	1.06783	1.05442	1.04092	1.03389	1.03073
MTHFD2L	ILMN_11631	NM_001004346.2	_MTHFD2L_NM_001004346.2	1.26407	1.15184	1.03247	1.07421	1.00906	1.02271	1.04995
TNFSF10	ILMN_163298	NM_003810.2	_TNFSF10_NM_003810.2	1.26137	1.21135	1.16021	1.07489	1.08914	1.04278	1.00792
LPIN1	ILMN_28744	NM_145693.1	_LPIN1_NM_145693.1	1.26117	1.19252	1.0632	1.1276	1.0371	0.996711	1.0643
LRG1	ILMN_23044	NM_052972.2	_LRG1_NM_052972.2	1.2606	1.2967	1.21067	1.14882	1.1402	1.1379	1.04583
RNASE3	ILMN_7203	NM_002935.2	_RNASE3_NM_002935.2	1.26035	1.15714	1.23284	1.24642	1.12645	1.06116	1.1441
GAGE12B	ILMN_365528	NM_001127345.1	_GAGE12B_NM_001127345.1	1.25986	0.996602	1.17049	1.16265	1.12631	0.995978	0.99087
PTP4A3	ILMN_14079	NM_007079.2	_PTP4A3_NM_007079.2	1.25911	1.11267	1.05857	1.05438	1.02076	1.0036	1.0022
EIF2AK2	ILMN_168435	NM_002759.1	_EIF2AK2_NM_002759.1	1.2582	1.24848	1.06504	0.996615	1.0224	1.03534	0.957417
OAS2	ILMN_6116	NM_001032731.1	_OAS2_NM_001032731.1	1.2575	1.28628	1.03066	1.03434	1.01969	1.0195	1.01558
CYTH4	ILMN_364332	NM_013385.3	_CYTH4_NM_013385.3	1.25727	1.21572	1.07874	1.18451	1.05768	1.00978	1.0986
MYO5C	ILMN_20154	NM_018728.2	_MYO5C_NM_018728.2	1.25723	1.01595	1.06155	1.21397	1.06191	1.00161	1.00837
CDKN2A	ILMN_25302	NM_000077.3	_CDKN2A_NM_000077.3	1.25676	1.1841	1.1551	1.08145	1.09561	1.06998	1.00556
TGFBI	ILMN_24587	NM_000358.1	_TGFBI_NM_000358.1	1.25638	1.162	1.07633	1.14204	1.0273	0.974793	1.00049
TMEM173	ILMN_18797	NM_198282.1	_TMEM173_NM_198282.1	1.25637	1.27319	1.10073	1.1728	1.03458	1.04744	1.13046
OSCAR	ILMN_3784	NM_130771.3	_OSCAR_NM_130771.3	1.25603	1.16342	1.20412	1.20503	1.02861	1.03098	1.00277
SP110	ILMN_1026	NM_004510.2	_SP110_NM_004510.2	1.25541	1.28295	1.06609	1.05459	1.02969	1.03352	1.02218
IFIH1	ILMN_30275	NM_022168.2	_IFIH1_NM_022168.2	1.25459	1.20596	1.09268	1.03594	1.02197	1.03366	0.982039
NFE2	ILMN_177430	NM_006163.1	_NFE2_NM_006163.1	1.25444	1.06996	1.1401	1.0865	1.11957	0.955468	0.955993
KIF1B	ILMN_174069	NM_015074.2	_KIF1B_NM_015074.2	1.25259	1.05813	1.06241	1.24788	1.01014	1.02701	0.986693
HIST1H2BD	ILMN_17622	NM_138720.1	_HIST1H2BD_NM_138720.1	1.25169	1.17137	1.18158	1.1304	1.09703	1.09336	1.02987
LOC100133053	ILMN_340665	XM_001720766.1	_LOC100133053_XM_001720766.1	1.25095	1.05259	1.04154	1.08014	1.0257	1.01272	0.999108
RGS16	ILMN_16445	NM_002928.2	_RGS16_NM_002928.2	1.25021	1.2215	1.10251	1.26199	1.06642	0.987777	1.09051
CD82	ILMN_162780	NM_002231.3	_CD82_NM_002231.3	1.25	1.14745	1.17336	1.11124	1.04563	1.01954	1.01897
IRS1	ILMN_18432	NM_005544.1	_IRS1_NM_005544.1	1.24933	1.25359	1.13039	1.03428	1.0238	1.02868	0.939455
C20ORF12	ILMN_306940	NM_001099407.1	_C20ORF12_NM_001099407.1	1.24909	1.3047	1.13962	1.22093	1.09714	1.06858	1.11761
PARP14	ILMN_28517	NM_017554.1	_PARP14_NM_017554.1	1.24907	1.23112	1.0415	1.02518	1.01331	1.00912	1.00626
PTP4A3	ILMN_14079	NM_007079.2	_PTP4A3_NM_007079.2	1.24866	1.09887	1.06801	1.05233	1.01432	1.01797	0.99722
ARPP-21	ILMN_172653	NM_016300.4	_ARPP-21_NM_016300.4	1.24782	1.37642	1.05818	1.09331	1.00436	1.03775	1.03936
GAGE12F	ILMN_308240	NM_001098405.1	_GAGE12F_NM_001098405.1	1.24666	0.998715	1.16917	1.14789	1.0971	0.993203	0.986524
DDX58	ILMN_26258	NM_014314.3	_DDX58_NM_014314.3	1.24548	1.26617	1.03708	1.01214	1.01998	1.02034	1.0162
H19	ILMN_18538	NR_002196.1	_H19_NR_002196.1	1.24424	1.01049	1.078	1.0999	1.06959	1.00144	1.01196
HLA-F	ILMN_3012	NM_018950.1	_HLA-F_NM_018950.1	1.24412	1.20015	1.18107	1.14832	1.10675	1.06458	1.03925
ITM2C	ILMN_27531	NM_001012516.1	_ITM2C_NM_001012516.1	1.24359	1.19581	1.09588	1.11669	1.06827	1.03138	1.05424
FTH1	ILMN_11546	NM_002032.2	_FTH1_NM_002032.2	1.24326	1.22449	1.24564	1.24261	1.09066	1.08552	1.05265
TP63	ILMN_347687	NM_001114981.1	_TP63_NM_001114981.1	1.24233	1.27427	1.11589	1.22779	1.0639	1.02246	1.05065
IL18RAP	ILMN_16084	NM_003853.2	_IL18RAP_NM_003853.2	1.24081	1.41093	1.0106	1.19841	1.00083	1.0273	1.15235
DDX60	ILMN_17673	NM_017631.4	_DDX60_NM_017631.4	1.23942	1.26781	1.09017	1.01329	1.02287	1.02975	1.01142
KIAA1618	ILMN_176692	NM_020954.2	_KIAA1618_NM_020954.2	1.23929	1.2561	1.04718	0.99036	1.0163	0.994469	0.961413
PHGDH	ILMN_5800	NM_006623.2	_PHGDH_NM_006623.2	1.23852	1.18459	1.21037	1.23221	1.0272	0.974393	1.02367
ABCA1	ILMN_21049	NM_005502.2	_ABCA1_NM_005502.2	1.23793	1.26906	1.32595	1.13908	1.07236	1.11738	0.974831
PSCDBP	ILMN_17672	NM_004288.3	_PSCDBP_NM_004288.3	1.23772	1.23996	1.20386	1.19665	1.11605	1.10732	1.08665
LOC729009	ILMN_347545	XR_042330.1	_LOC729009_XR_042330.1	1.23505	1.17839	1.22219	1.20875	1.08149	1.08939	1.01489
FTHL3	ILMN_27691	NR_002201.1	_FTHL3_NR_002201.1	1.23492	1.15945	1.21643	1.18114	1.09618	1.07576	1.02974
STS-1	ILMN_20786	NM_032873.3	_STS-1_NM_032873.3	1.23469	1.19719	1.1723	1.11526	1.02275	1.07869	1.03685
PLIN2	ILMN_30009	NM_001122.2	_PLIN2_NM_001122.2	1.23439	1.2256	1.11411	1.14201	1.03597	1.03193	1.04048
PDE4B	ILMN_19019	NM_002600.3	_PDE4B_NM_002600.3	1.23433	1.21769	1.10468	1.16498	1.05858	1.03425	1.02756
IL23A	ILMN_20797	NM_016584.2	_IL23A_NM_016584.2	1.23424	1.2098	1.43227	1.34336	1.12752	1.02681	1.03123
NRG4	ILMN_26699	NM_138573.2	_NRG4_NM_138573.2	1.23414	1.32719	1.1048	1.1344	1.06763	1.0874	1.08227
TPM2	ILMN_22618	NM_213674.1	_TPM2_NM_213674.1	1.23179	1.01838	1.24513	1.36014	1.31056	1.01563	1.07289
STAT1	ILMN_163602	NM_007315.2	_STAT1_NM_007315.2	1.23155	1.21777	1.10341	0.954557	1.01617	1.04726	0.933248
EEF1A2	ILMN_2929	NM_001958.2	_EEF1A2_NM_001958.2	1.23127	1.13725	1.22724	0.999302	1.11183	1.13658	0.923119
PPIC	ILMN_19075	NM_000943.4	_PPIC_NM_000943.4	1.23077	1.23346	1.11229	1.05907	1.05911	1.06579	1.03528
HLA-H	ILMN_5683	NR_001434.1	_HLA-H_NR_001434.1	1.22896	1.18214	1.16943	1.15031	1.1035	1.06417	1.02638
PPM1M	ILMN_4690	NM_144641.1	_PPM1M_NM_144641.1	1.22877	1.19629	1.24286	1.19471	1.11315	1.07256	1.00843
RHBDD2	ILMN_168345	NM_001040456.1	_RHBDD2_NM_001040456.1	1.22868	1.15439	1.16659	1.148	1.06392	1.02614	1.04313
OASL	ILMN_4735	NM_003733.2	_OASL_NM_003733.2	1.22793	1.25562	1.03863	1.02174	1.01332	1.01887	1.01475
ARPP-21	ILMN_12964	NM_016300.4	_ARPP-21_NM_016300.4	1.22776	1.3495	1.05606	1.09199	1.01432	1.04653	1.06506
TRIM22	ILMN_532	NM_006074.3	_TRIM22_NM_006074.3	1.22744	1.27831	1.12015	1.05048	1.07541	1.03024	1.05328
HLA-DMA	ILMN_14424	NM_006120.2	_HLA-DMA_NM_006120.2	1.22693	1.24882	1.04441	1.04103	1.0164	1.02445	1.01979
PARP10	ILMN_9871	NM_032789.1	_PARP10_NM_032789.1	1.22652	1.24939	1.10296	1.0409	1.02044	1.03895	1.03982
HCST	ILMN_8098	NM_014266.3	_HCST_NM_014266.3	1.22645	1.20596	1.14152	1.12839	1.11932	1.07409	1.05147
TREM1	ILMN_10796	NM_018643.2	_TREM1_NM_018643.2	1.22642	1.27781	1.0899	1.15564	1.01602	1.04333	1.05216
SPOCK1	ILMN_25886	NM_004598.3	_SPOCK1_NM_004598.3	1.22608	1.22388	1.08285	1.05209	1.02251	1.00857	1.03681
LY6E	ILMN_18673	NM_002346.1	_LY6E_NM_002346.1	1.22538	1.20765	1.06716	1.05216	1.04434	1.02093	1.0219
MFGE8	ILMN_11368	NM_005928.1	_MFGE8_NM_005928.1	1.22471	1.16824	1.09448	1.04649	1.06093	1.0395	1.02104
BIN1	ILMN_23880	NM_139346.1	_BIN1_NM_139346.1	1.22378	1.08605	1.04351	1.04023	1.0322	1.01892	1.04351
LOC88523	ILMN_6087	NM_033111.2	_LOC88523_NM_033111.2	1.2228	1.22351	1.19349	1.18752	1.0533	1.02549	1.05909
UBE2L6	ILMN_7531	NM_004223.3	_UBE2L6_NM_004223.3	1.22175	1.23881	1.07079	1.03886	1.03526	1.04441	1.01369
BTG1	ILMN_18038	NM_001731.1	_BTG1_NM_001731.1	1.22173	1.2412	1.16043	1.20347	1.07386	1.04371	1.09957
KIR2DL4	ILMN_16588	NM_002255.3	_KIR2DL4_NM_002255.3	1.22092	1.28728	1.03722	1.04984	1.00555	1.03846	1.05063
IL7R	ILMN_10513	NM_002185.2	_IL7R_NM_002185.2	1.22063	1.27464	1.10031	1.12781	1.05745	1.02969	1.03863
KIR2DL3	ILMN_27681	NM_014511.3	_KIR2DL3_NM_014511.3	1.21961	1.28003	1.02835	1.03367	0.987591	1.01852	1.02575
G0S2	ILMN_21428	NM_015714.2	_G0S2_NM_015714.2	1.21917	1.2942	1.12634	1.18076	1.02068	0.976689	1.05785
ID2	ILMN_28481	NM_002166.4	_ID2_NM_002166.4	1.21828	1.25692	1.16121	1.18052	1.09938	1.08943	1.07604
FAM46A	ILMN_12554	NM_017633.2	_FAM46A_NM_017633.2	1.21749	1.16067	1.18265	1.11469	1.07787	1.07321	1.04639
HCST	ILMN_19960	NM_001007469.1	_HCST_NM_001007469.1	1.21747	1.20603	1.17627	1.16338	1.1171	1.07976	1.068
OAF	ILMN_12751	NM_178507.2	_OAF_NM_178507.2	1.21709	1.14518	1.13333	1.11261	1.08436	1.00035	1.06146
COL7A1	ILMN_24830	NM_000094.2	_COL7A1_NM_000094.2	1.21655	1.23923	1.07309	1.09408	1.03132	1.01496	1.06067
CCL3	ILMN_1999	NM_002983.1	_CCL3_NM_002983.1	1.21619	1.26558	1.10982	1.25535	1.10515	0.990309	1.02538
SERPINA1	ILMN_30268	NM_001002236.1	_SERPINA1_NM_001002236.1	1.21616	1.13679	1.14544	1.08571	1.05494	1.02826	1.00596
C9ORF70	ILMN_334357	XM_001724353.1	_C9ORF70_XM_001724353.1	1.2161	1.13931	1.02119	1.03791	1.00786	1.02111	1.01296
MAGEB2	ILMN_162748	NM_002364.3	_MAGEB2_NM_002364.3	1.2159	1.05383	1.09373	1.20935	1.10948	0.990996	0.99974
BMP2	ILMN_169022	NM_001200.2	_BMP2_NM_001200.2	1.21492	1.27268	1.16844	1.19909	1.06357	1.10163	1.05627
ATF5	ILMN_6490	NM_012068.3	_ATF5_NM_012068.3	1.21486	1.05992	1.19801	1.21921	1.07637	1.02898	0.987035
PARP9	ILMN_12926	NM_031458.1	_PARP9_NM_031458.1	1.21472	1.21433	1.04761	0.999039	1.00713	1.00867	0.987758
FAM108C1	ILMN_307138	NM_021214.1	_FAM108C1_NM_021214.1	1.21406	1.27466	1.13427	1.13686	1.03928	1.06392	1.01664
RHBDD2	ILMN_168345	NM_001040456.1	_RHBDD2_NM_001040456.1	1.21359	1.13721	1.15749	1.13754	1.04759	1.01147	1.02411
RAB37	ILMN_520	NM_175738.3	_RAB37_NM_175738.3	1.21353	1.17498	1.18502	1.06776	1.09693	1.04413	0.96234
SERPINI1	ILMN_183655	NM_005025.3	_SERPINI1_NM_005025.3	1.21347	1.21588	1.17173	1.09252	1.04879	1.05755	1.04386
RPS6KA5	ILMN_13156	NM_004755.2	_RPS6KA5_NM_004755.2	1.21304	1.16054	1.12228	1.11685	1.05379	0.977894	1.02458
GAS7	ILMN_17718	NM_201433.1	_GAS7_NM_201433.1	1.21288	1.19554	1.19852	1.17082	1.05855	1.07523	1.04915
LOC100129681	ILMN_340198	XM_001726834.1	_LOC100129681_XM_001726834.1	1.21269	1.18572	1.0715	1.05219	1.01071	1.04418	1.05555
TWISTNB	ILMN_24604	NM_001002926.1	_TWISTNB_NM_001002926.1	1.21264	1.25627	1.032	1.17801	1.01256	1.03996	1.14122
TPM2	ILMN_22618	NM_213674.1	_TPM2_NM_213674.1	1.2116	1.00862	1.23543	1.34299	1.29314	1.02962	1.07329
FCGBP	ILMN_181020	NM_003890.1	_FCGBP_NM_003890.1	1.21041	1.20845	1.10999	1.09945	1.05766	1.06801	1.03119
ARHGAP25	ILMN_14823	NM_014882.2	_ARHGAP25_NM_014882.2	1.21027	1.18001	1.12124	1.09832	1.06806	1.0307	1.04031
GPR18	ILMN_308075	NM_001098200.1	_GPR18_NM_001098200.1	1.20991	1.29743	1.21006	1.27863	1.15943	1.0529	1.14742
TRIB2	ILMN_163335	NM_021643.1	_TRIB2_NM_021643.1	1.2095	1.15319	1.08535	1.08718	1.04093	1.00583	1.02721
MRPL52	ILMN_16276	NM_181306.1	_MRPL52_NM_181306.1	1.20949	1.20802	1.00028	1.12941	0.994904	1.01654	1.14113
ITM2C	ILMN_27531	NM_001012516.1	_ITM2C_NM_001012516.1	1.20947	1.15676	1.07292	1.09755	1.04512	1.01889	1.03202
USP18	ILMN_174490	NM_017414.3	_USP18_NM_017414.3	1.2093	1.27092	1.01229	0.986346	0.98806	1.01859	0.997054
FHL1	ILMN_7975	NM_001449.3	_FHL1_NM_001449.3	1.20918	1.15812	1.05543	1.08479	1.05562	1.02374	1.02017
NCOA7	ILMN_9525	NM_181782.2	_NCOA7_NM_181782.2	1.20879	1.2983	1.10994	1.11367	1.0199	1.00558	1.01751
CD1C	ILMN_173855	NM_001765.2	_CD1C_NM_001765.2	1.20863	1.26239	1.01814	1.12402	0.993338	1.00539	1.07913
SAT1	ILMN_12497	NM_002970.1	_SAT1_NM_002970.1	1.20755	1.20514	1.19905	1.11734	1.07004	1.05399	1.03362
GLIS3	ILMN_25239	NM_152629.3	_GLIS3_NM_152629.3	1.20697	1.19817	1.10659	1.07194	1.03299	1.0195	1.0175
IL4I1	ILMN_23174	NM_172374.1	_IL4I1_NM_172374.1	1.20648	1.14871	1.12931	1.1869	1.05555	1.04151	1.02619
ASNS	ILMN_172836	NM_133436.1	_ASNS_NM_133436.1	1.2062	1.2165	1.2422	1.2598	1.02829	0.99771	1.03612
ANKRD28	ILMN_161875	NM_015199.2	_ANKRD28_NM_015199.2	1.20617	1.17517	1.06929	1.14224	1.02193	1.01534	1.06706
CDKN2C	ILMN_36950	NM_078626.2	_CDKN2C_NM_078626.2	1.20579	1.27469	1.03127	1.16835	1.00545	1.02791	1.21444
CKAP4	ILMN_182487	NM_006825.2	_CKAP4_NM_006825.2	1.20571	1.19652	1.0973	1.08557	1.0737	0.993821	1.01091
C19ORF66	ILMN_20169	NM_018381.2	_C19ORF66_NM_018381.2	1.20522	1.18998	1.05352	1.00134	1.03823	1.03884	1.0008
LYRM1	ILMN_172861	NM_020424.2	_LYRM1_NM_020424.2	1.2046	1.20873	1.17022	1.17913	1.06377	1.03391	1.05989
MAFB	ILMN_170425	NM_005461.3	_MAFB_NM_005461.3	1.20458	1.23205	1.17871	1.21198	1.08345	1.06056	1.04
FAM65B	ILMN_21545	NM_015864.2	_FAM65B_NM_015864.2	1.20423	1.37638	1.13054	1.10427	1.05332	1.07212	1.04969
HLA-B	ILMN_18149	NM_005514.5	_HLA-B_NM_005514.5	1.20408	1.17717	1.16743	1.1304	1.08769	1.07981	1.02493
LOC653506	ILMN_30995	XM_927769.1	_LOC653506_XM_927769.1	1.20363	1.197	1.20497	1.12077	1.0381	1.09011	0.994971
TLR7	ILMN_3324	NM_016562.3	_TLR7_NM_016562.3	1.20345	1.25507	1.07349	1.20531	1.01236	1.01252	1.02883
FTHL12	ILMN_16447	NR_002205.1	_FTHL12_NR_002205.1	1.20332	1.14515	1.1896	1.15437	1.06154	1.05455	1.01465
AHI1	ILMN_23469	NM_017651.3	_AHI1_NM_017651.3	1.20307	1.22569	1.02982	1.07687	1.00333	1.0067	1.03403
LOC340274	ILMN_165695	XR_017256.2	_LOC340274_XR_017256.2	1.20306	1.07537	1.16935	1.05575	0.986587	0.990109	1.00019
ZCCHC12	ILMN_7344	NM_173798.2	_ZCCHC12_NM_173798.2	1.20304	1.30065	1.02688	1	1.01973	1.01497	0.996327
C3AR1	ILMN_5675	NM_004054.2	_C3AR1_NM_004054.2	1.2029	1.16006	1.12764	1.11423	1.0285	1.02664	1.03284
PGCP	ILMN_1988	NM_016134.2	_PGCP_NM_016134.2	1.20181	1.24183	1.10295	1.07126	1.01989	1.04433	1.04278
LYPD6B	ILMN_174241	NM_177964.3	_LYPD6B_NM_177964.3	1.2014	1.11282	0.99725	1.03581	1.02474	0.993813	1.00809
IFI44	ILMN_28905	NM_006417.3	_IFI44_NM_006417.3	1.20101	1.26156	1.03718	0.997337	0.995611	0.993205	1.00396
C9ORF103	ILMN_17768	NM_001001551.1	_C9ORF103_NM_001001551.1	1.20088	1.18439	1.14058	1.14226	1.06365	1.01052	1.03806
EBF1	ILMN_27934	NM_024007.2	_EBF1_NM_024007.2	1.20086	1.18151	1.13334	1.12501	1.02065	1.03315	1.0605
VAT1	ILMN_26285	NM_006373.3	_VAT1_NM_006373.3	1.20035	1.10235	1.16027	1.18514	1.08487	1.01582	1.04831
LRP10	ILMN_169863	NM_014045.3	_LRP10_NM_014045.3	1.19987	1.16297	1.11444	1.0996	1.05374	1.03848	1.0396
FBXO6	ILMN_164802	NM_018438.4	_FBXO6_NM_018438.4	1.19961	1.19	1.07895	1.08218	1.07798	1.04616	1.05547
METRNL	ILMN_42199	XM_941466.2	_METRNL_XM_941466.2	1.19895	1.18773	1.21317	1.11418	1.05944	1.09943	1.02217
MRPL52	ILMN_3474	NM_180981.1	_MRPL52_NM_180981.1	1.1985	1.1903	0.992603	1.11288	1.00407	1.00317	1.12539
XAF1	ILMN_11175	NM_199139.1	_XAF1_NM_199139.1	1.19736	1.22233	1.05763	1.09603	1.0089	1.01231	1.01653
HIST1H2BD	ILMN_17622	NM_138720.1	_HIST1H2BD_NM_138720.1	1.19734	1.13771	1.13396	1.10494	1.07445	1.07844	1.0711
RTP4	ILMN_5201	NM_022147.2	_RTP4_NM_022147.2	1.1959	1.22642	1.03667	1.0347	1.0174	1.00328	1.01605
SLC3A2	ILMN_12826	NM_001013251.1	_SLC3A2_NM_001013251.1	1.19584	1.22861	1.19871	1.23198	1.00653	1.0564	1.08609
N4BP2L1	ILMN_182459	NM_001079691.1	_N4BP2L1_NM_001079691.1	1.1957	1.08404	1.11205	1.04463	1.04187	1.0481	1.02753
HLA-H	ILMN_5683	NR_001434.1	_HLA-H_NR_001434.1	1.19546	1.16195	1.1329	1.1196	1.05746	1.03436	1.02764
ITM2B	ILMN_3199	NM_021999.2	_ITM2B_NM_021999.2	1.19486	1.16211	1.1818	1.10432	1.0789	1.05381	1.01964
DUSP6	ILMN_5926	NM_022652.2	_DUSP6_NM_022652.2	1.19463	1.20969	1.14253	1.12594	1.05918	1.01301	1.01001
TP73L	ILMN_171409	NM_003722.3	_TP73L_NM_003722.3	1.19438	1.25497	1.07739	1.18598	1.0379	1.03425	1.02674
ZMIZ1	ILMN_985	NM_020338.2	_ZMIZ1_NM_020338.2	1.19412	1.09347	1.13107	1.11003	1.05697	1.01576	1.01054
ME1	ILMN_165824	NM_002395.3	_ME1_NM_002395.3	1.19397	1.09828	1.13371	1.11361	1.04608	1.06797	1.02521
LAMB3	ILMN_1092	NM_000228.2	_LAMB3_NM_000228.2	1.19363	1.21834	1.04843	1.06759	1.01019	1.02566	1.03873
CKM	ILMN_29008	NM_001824.2	_CKM_NM_001824.2	1.19354	1.11143	1.12688	1.15783	1.08317	1.01809	1.05488
FTHL11	ILMN_16343	NR_002204.1	_FTHL11_NR_002204.1	1.19352	1.13706	1.17908	1.15954	1.06201	1.06075	0.99903
ASS1	ILMN_18789	NM_000050.4	_ASS1_NM_000050.4	1.19301	1.08631	1.14154	1.06786	0.962437	0.946708	0.923846
CCL1	ILMN_8339	NM_002981.1	_CCL1_NM_002981.1	1.1927	1.07269	1.04222	1.14534	1.06121	1.01382	1.01967
C15ORF52	ILMN_1132	NM_207380.1	_C15ORF52_NM_207380.1	1.19229	1.10045	1.17215	1.18387	1.11848	1.0235	1.05197
PLIN2	ILMN_173419	NM_001122.2	_PLIN2_NM_001122.2	1.19199	1.19175	1.09711	1.12264	1.0285	1.02901	1.0441
GAGE5	ILMN_9557	NM_001475.1	_GAGE5_NM_001475.1	1.19182	1.01275	1.13051	1.13596	1.08848	1.00488	1.01848
PGCP	ILMN_1988	NM_016134.2	_PGCP_NM_016134.2	1.19172	1.23	1.0925	1.0842	1.01607	1.04243	1.04455
PTP4A3	ILMN_14079	NM_007079.2	_PTP4A3_NM_007079.2	1.19085	1.07932	1.05335	1.03286	1.0123	1.01154	0.99212
PPARG	ILMN_22381	NM_015869.4	_PPARG_NM_015869.4	1.19072	1.14918	1.15362	1.20183	1.02276	1.009	1.00233
C14ORF147	ILMN_22701	NM_138288.3	_C14ORF147_NM_138288.3	1.18989	1.14184	1.05018	1.10223	1.01316	1.0157	1.08817
HLA-A29.1	ILMN_168174	NM_001080840.1	_HLA-A29.1_NM_001080840.1	1.18984	1.15665	1.14249	1.13971	1.08982	1.07989	1.06005
CFLAR	ILMN_4321	NM_003879.3	_CFLAR_NM_003879.3	1.18979	1.11608	1.13781	0.99166	1.0156	1.02282	0.926562
LMO4	ILMN_183982	NM_006769.2	_LMO4_NM_006769.2	1.18883	1.10045	1.18086	1.2181	1.09842	1.00554	1.01048
SLC2A6	ILMN_17136	NM_017585.2	_SLC2A6_NM_017585.2	1.18806	1.12417	1.14973	1.14488	1.08066	1.04422	1.03581
ID2	ILMN_28481	NM_002166.4	_ID2_NM_002166.4	1.18803	1.24515	1.14282	1.15964	1.09035	1.05905	1.03472
SERPINB2	ILMN_14466	NM_002575.1	_SERPINB2_NM_002575.1	1.18775	1.21067	1.0137	1.13777	1.01654	0.983151	1.04616
FTHL11	ILMN_16343	NR_002204.1	_FTHL11_NR_002204.1	1.1875	1.11311	1.16518	1.11572	1.06742	1.05461	0.998396
FTHL12	ILMN_16447	NR_002205.1	_FTHL12_NR_002205.1	1.18747	1.14492	1.18429	1.14805	1.07822	1.06511	1.02223
DHRS7	ILMN_12686	NM_016029.1	_DHRS7_NM_016029.1	1.18714	1.20816	1.08472	1.0956	1.04841	1.01539	1.09019
CD44	ILMN_10947	NM_001001391.1	_CD44_NM_001001391.1	1.18713	1.13625	1.15035	1.13407	1.0769	1.05802	1.05775
CD37	ILMN_20101	NM_001774.2	_CD37_NM_001774.2	1.18708	1.17579	1.15674	1.06914	1.05707	1.08999	1.01096
MGC33556	ILMN_28832	NM_001004307.1	_MGC33556_NM_001004307.1	1.187	1.04134	1.17523	1.26621	1.15139	1.00665	1.03787
TRIB3	ILMN_21257	NM_021158.3	_TRIB3_NM_021158.3	1.18692	1.24771	1.28203	1.32786	1.0651	1.01352	1.05224
TMSL3	ILMN_752	NM_183049.2	_TMSL3_NM_183049.2	1.18607	1.16932	1.13749	1.15505	1.09993	1.05034	1.09208
IFI44L	ILMN_9752	NM_006820.1	_IFI44L_NM_006820.1	1.18603	1.21143	1.0559	1.00713	1.01356	1.0277	0.992867
HLA-A	ILMN_7985	NM_002116.5	_HLA-A_NM_002116.5	1.18592	1.16776	1.14365	1.14513	1.08741	1.05465	1.06165
TCEAL4	ILMN_1896	NM_001006937.1	_TCEAL4_NM_001006937.1	1.18582	1.09367	1.06825	1.09091	1.06795	0.966731	1.01201
APOC2	ILMN_26723	NM_000483.3	_APOC2_NM_000483.3	1.18531	1.15504	1.13627	1.10425	1.08892	1.0319	1.04571
FCER1G	ILMN_26951	NM_004106.1	_FCER1G_NM_004106.1	1.18515	1.17581	1.16106	1.16138	1.09687	1.05946	1.09287
FTHL8	ILMN_16227	NR_002203.1	_FTHL8_NR_002203.1	1.18511	1.14884	1.19377	1.16169	1.03986	1.08996	1.01469
GYPC	ILMN_17566	NM_016815.2	_GYPC_NM_016815.2	1.1848	1.17108	1.11509	1.11143	1.0543	1.03831	1.03486
FTHL2	ILMN_15867	NR_002200.1	_FTHL2_NR_002200.1	1.18424	1.14773	1.18775	1.15656	1.05326	1.04891	1.00791
CATSPER1	ILMN_5805	NM_053054.2	_CATSPER1_NM_053054.2	1.18398	1.16979	1.12652	1.12531	1.07071	1.04335	1.02875
SLC7A7	ILMN_16478	NM_003982.2	_SLC7A7_NM_003982.2	1.18381	1.10425	1.06578	1.1479	1.03602	1.01885	1.04523
CD86	ILMN_23756	NM_175862.2	_CD86_NM_175862.2	1.18321	1.084	1.09731	1.05834	1.04575	1.04496	1.01243
PSMB9	ILMN_12611	NM_002800.4	_PSMB9_NM_002800.4	1.18274	1.17364	1.0801	1.05128	1.08004	1.02903	1.03548
PCDH20	ILMN_4787	NM_022843.2	_PCDH20_NM_022843.2	1.18269	1.1541	1.11161	0.985699	1.01792	1.10794	0.995302
SLC11A1	ILMN_21861	NM_000578.3	_SLC11A1_NM_000578.3	1.18196	1.07023	1.05057	1.04755	1.01753	1.00022	0.989212
PPIC	ILMN_19075	NM_000943.4	_PPIC_NM_000943.4	1.18099	1.18513	1.07372	1.034	1.03452	1.01837	0.993587
ARL4A	ILMN_7149	NM_005738.3	_ARL4A_NM_005738.3	1.17998	1.13623	1.09698	1.10012	1.03551	1.00596	1.01363
AHNAK	ILMN_28759	NM_001620.1	_AHNAK_NM_001620.1	1.1799	1.07249	1.18132	1.11521	1.06539	1.04822	1.00102
GAGE2E	ILMN_364074	NM_001127200.1	_GAGE2E_NM_001127200.1	1.17898	0.991986	1.11038	1.10609	1.06654	0.99729	1.0049
EVI2B	ILMN_26505	NM_006495.3	_EVI2B_NM_006495.3	1.1775	1.1874	1.14987	1.14875	1.06337	1.06485	1.08093
CETP	ILMN_162224	NM_000078.1	_CETP_NM_000078.1	1.17727	1.01832	1.05323	1.07854	1.02058	0.996309	0.998284
MAP2K1	ILMN_164648	NM_002755.2	_MAP2K1_NM_002755.2	1.17707	1.1468	1.05299	1.09565	1.015	1.00581	1.01621
CD44	ILMN_24089	NM_001001392.1	_CD44_NM_001001392.1	1.17701	1.11879	1.1585	1.13101	1.05582	1.04377	1.06608
LOC100132391	ILMN_339362	XM_001716455.1	_LOC100132391_XM_001716455.1	1.17618	1.1863	1.14267	1.10832	1.03324	1.08622	1.05258
CD37	ILMN_20101	NM_001774.1	_CD37_NM_001774.1	1.17617	1.16364	1.15458	1.06106	1.03445	1.08222	1.0008
ASS1	ILMN_20010	NM_054012.3	_ASS1_NM_054012.3	1.17612	1.07642	1.12914	1.06546	0.973776	0.957012	0.934565
HIST1H1C	ILMN_18282	NM_005319.3	_HIST1H1C_NM_005319.3	1.1761	1.10868	1.04836	1.08189	1.0236	1.00712	1.06122
BIN1	ILMN_22961	NM_139343.1	_BIN1_NM_139343.1	1.17563	1.05666	1.02914	1.05592	1.01669	1.023	1.02043
TRIM25	ILMN_21751	NM_005082.4	_TRIM25_NM_005082.4	1.17558	1.16774	1.06707	1.0291	0.999834	1.02708	1.00142
FCRLA	ILMN_2598	NM_032738.3	_FCRLA_NM_032738.3	1.17517	1.18718	1.01914	1.11425	0.999411	1.00256	1.00855
HIPK2	ILMN_29690	NM_022740.2	_HIPK2_NM_022740.2	1.17515	1.128	1.10275	1.07467	1.0318	1.00746	1.00032
LILRA2	ILMN_12456	NM_006866.1	_LILRA2_NM_006866.1	1.17408	1.2231	1.14108	1.17728	1.08795	1.01881	1.07178
HYDIN	ILMN_165650	NM_032821.2	_HYDIN_NM_032821.2	1.17336	1.26044	1.0057	1.17197	1.00986	1.0352	1.09784
PDE1C	ILMN_10527	NM_005020.1	_PDE1C_NM_005020.1	1.17333	1.25427	1.03385	1.10663	1.02067	1.02031	1.05471
LMO4	ILMN_183982	NM_006769.2	_LMO4_NM_006769.2	1.17232	1.09698	1.16443	1.19654	1.08767	0.995414	1.00031
CEP70	ILMN_17733	NM_024491.2	_CEP70_NM_024491.2	1.17231	1.23872	1.12516	1.02423	1.05805	1.08827	0.978618
MTE	ILMN_172876	NM_175621.2	_MTE_NM_175621.2	1.1723	1.15034	1.08863	1.02473	1.03128	1.05597	0.998959
C14ORF93	ILMN_11237	NM_021944.1	_C14ORF93_NM_021944.1	1.1722	1.16342	1.08085	1.08925	1.02191	1.02423	1.00291
CASZ1	ILMN_27214	NM_017766.3	_CASZ1_NM_017766.3	1.17189	1.12746	1.0391	1.07176	1.01354	0.998463	1.04093
LOC392871	ILMN_163548	XR_018049.2	_LOC392871_XR_018049.2	1.17187	1.06408	1.1125	1.03867	0.988007	0.977084	0.959736
MPO	ILMN_28129	NM_000250.1	_MPO_NM_000250.1	1.17131	1.09077	1.02704	1.29958	1.01633	0.987385	1.13201
IFIT5	ILMN_18561	NM_012420.1	_IFIT5_NM_012420.1	1.17081	1.17023	1.02009	1.0299	0.999661	1.00743	1.00766
N4BP2L2	ILMN_6087	NM_033111.3	_N4BP2L2_NM_033111.3	1.17065	1.17732	1.14896	1.13667	1.04562	1.02387	1.06439
RAB37	ILMN_8592	NM_001006638.1	_RAB37_NM_001006638.1	1.17026	1.14289	1.16443	1.04673	1.07791	1.03066	0.958096
TSPAN32	ILMN_20664	NM_005705.4	_TSPAN32_NM_005705.4	1.17008	1.10702	1.0647	1.05454	1.02742	1.02503	1.04318
GYPC	ILMN_17566	NM_016815.2	_GYPC_NM_016815.2	1.16971	1.1685	1.10119	1.10326	1.04106	1.02269	1.0344
APOB48R	ILMN_180750	NM_018690.2	_APOB48R_NM_018690.2	1.16937	1.14939	1.11915	1.09101	1.03114	1.05387	1.0426
FLJ14213	ILMN_25398	NM_024841.3	_FLJ14213_NM_024841.3	1.16927	1.13187	1.01449	1.02326	0.989857	0.997664	0.989781
BST2	ILMN_21302	NM_004335.2	_BST2_NM_004335.2	1.16908	1.16709	1.06239	1.05052	1.03295	1.03783	1.04319
A2LD1	ILMN_365133	NM_033110.1	_A2LD1_NM_033110.1	1.16898	1.13396	1.04704	1.13033	1.018	0.983277	1.0435
TRIM21	ILMN_162677	NM_003141.3	_TRIM21_NM_003141.3	1.16875	1.18432	1.03823	1.04632	1.03013	1.02862	1.04161
HERC5	ILMN_22093	NM_016323.2	_HERC5_NM_016323.2	1.16873	1.15928	0.978887	0.967499	1.00088	0.942283	0.958372
RNU1G2	ILMN_342067	NR_004426.1	_RNU1G2_NR_004426.1	1.16854	1.08664	1.08573	1.06872	1.01341	0.974767	1.03789
SLC15A3	ILMN_23901	NM_016582.1	_SLC15A3_NM_016582.1	1.16837	1.19686	1.17964	1.08397	1.08851	1.11303	1.0195
OAS2	ILMN_7054	NM_002535.2	_OAS2_NM_002535.2	1.16777	1.1942	1.0378	1.00672	1.01831	1.02117	0.992571
HIST1H2AC	ILMN_26493	NM_003512.3	_HIST1H2AC_NM_003512.3	1.16769	1.10416	1.10948	1.05057	1.01784	1.06586	1.01831
C6ORF211	ILMN_941	NM_024573.1	_C6ORF211_NM_024573.1	1.1676	1.22326	1.08887	1.11705	1.02362	1.03243	1.05596
TRIM56	ILMN_11812	NM_030961.1	_TRIM56_NM_030961.1	1.16702	1.17166	1.05401	1.06958	1.01191	1.00828	1.03943
TRAF3IP2	ILMN_13710	NM_147686.1	_TRAF3IP2_NM_147686.1	1.16691	1.13096	1.11549	1.1274	1.06264	1.02875	1.02703
MRPL33	ILMN_12897	NM_004891.2	_MRPL33_NM_004891.2	1.16659	1.16627	1.10271	1.12006	1.04711	1.06039	1.09324
PLSCR1	ILMN_4441	NM_021105.1	_PLSCR1_NM_021105.1	1.16648	1.19311	1.04982	1.04757	1.0166	1.00791	1.00599
GAGE2A	ILMN_365584	NM_001127212.1	_GAGE2A_NM_001127212.1	1.16643	0.975611	1.09576	1.0934	1.05422	0.981705	0.987097
ARHGEF3	ILMN_18508	NM_019555.1	_ARHGEF3_NM_019555.1	1.16614	1.16459	1.07537	1.23966	1.12415	0.985755	1.05418
FLJ10986	ILMN_1475	NM_018291.2	_FLJ10986_NM_018291.2	1.16595	1.19041	1.09269	1.08608	1.03289	1.04152	1.01989
HSPA5	ILMN_16546	NM_005347.2	_HSPA5_NM_005347.2	1.1654	1.15571	0.990704	1.13512	0.985676	1.00751	1.11738
CXCL1	ILMN_17166	NM_001511.1	_CXCL1_NM_001511.1	1.16539	1.24106	1.11601	1.17249	1.07758	1.03751	0.998353
SNORD3A	ILMN_338035	NR_006880.1	_SNORD3A_NR_006880.1	1.16534	1.11065	1.06657	1.05638	1.01357	1.00116	0.989519
FAM134B	ILMN_176004	NM_001034850.1	_FAM134B_NM_001034850.1	1.1652	1.19915	1.18818	1.23028	1.02981	1.02264	1.0987
LGALS3BP	ILMN_24091	NM_005567.2	_LGALS3BP_NM_005567.2	1.1647	1.0526	1.04154	1.03499	1.02732	1.00663	1.00505
RSAD2	ILMN_37168	NM_080657.4	_RSAD2_NM_080657.4	1.16465	1.17723	1.03309	1.005	0.996419	1.01067	0.998505
EMR2	ILMN_12015	NM_152916.1	_EMR2_NM_152916.1	1.1646	1.15083	1.17811	1.12179	1.0615	1.05101	1.00512
THBD	ILMN_177604	NM_000361.2	_THBD_NM_000361.2	1.16447	1.15359	1.10027	1.10253	1.04056	1.06994	1.07071
YPEL5	ILMN_8828	NM_016061.1	_YPEL5_NM_016061.1	1.16421	1.11928	1.15091	1.11878	1.08656	1.04178	1.0234
RARRES3	ILMN_1164	NM_004585.3	_RARRES3_NM_004585.3	1.16394	1.09281	1.07204	1.07703	1.05178	1.01916	0.99329
LOC144383	ILMN_41654	XM_938223.2	_LOC144383_XM_938223.2	1.1639	1.11587	1.00999	1.02003	1.00927	1.00779	1.00169
NDRG1	ILMN_24220	NM_006096.2	_NDRG1_NM_006096.2	1.16372	1.16409	1.07451	1.09953	1.05272	1.03282	1.08826
HIST2H2BE	ILMN_28293	NM_003528.2	_HIST2H2BE_NM_003528.2	1.16334	1.1396	1.09061	1.0554	1.0218	1.04896	1.03091
APOC1	ILMN_14337	NM_001645.3	_APOC1_NM_001645.3	1.16334	1.07086	1.05551	1.08658	1.07603	1.00174	1.02044
LSM8	ILMN_7799	NM_016200.3	_LSM8_NM_016200.3	1.16302	1.15835	1.16823	1.18479	1.04961	1.0659	1.09979
TACSTD2	ILMN_4004	NM_002353.1	_TACSTD2_NM_002353.1	1.16243	0.995164	1.07248	1.04617	1.04228	0.997751	1.0109
DTX3L	ILMN_14733	NM_138287.2	_DTX3L_NM_138287.2	1.16236	1.1675	1.02521	1.02443	1.0195	0.996028	0.999924
LOC728830	ILMN_180389	XM_001133177.2	_LOC728830_XM_001133177.2	1.16204	1.2176	1.07849	1.18036	1.03235	0.998876	1.0567
AXUD1	ILMN_181018	NM_033027.2	_AXUD1_NM_033027.2	1.1617	1.20111	1.054	1.07386	1.03332	0.992584	0.989288
PHLDA1	ILMN_7104	NM_007350.3	_PHLDA1_NM_007350.3	1.16163	1.17931	1.10007	1.2183	1.07191	1.04103	1.08244
TRAPPC9	ILMN_25114	NM_031466.4	_TRAPPC9_NM_031466.4	1.16154	1.14776	1.02673	0.990295	0.985468	1.04749	1.01041
ADM2	ILMN_182047	NM_024866.4	_ADM2_NM_024866.4	1.16127	1.18151	1.2324	1.20589	1.06679	1.02915	1.01371
RN7SK	ILMN_14457	NR_001445.1	_RN7SK_NR_001445.1	1.16103	1.0776	1.12791	1.05309	1.0371	1.02264	0.982919
CYCS	ILMN_182949	NM_018947.4	_CYCS_NM_018947.4	1.16042	1.14497	1.02425	1.0693	0.997627	1.03628	1.07766
CLEC3B	ILMN_1287	NM_003278.1	_CLEC3B_NM_003278.1	1.15944	1.08089	1.01326	1.04121	0.992972	1.00536	1.02162
ZYX	ILMN_2137	NM_003461.4	_ZYX_NM_003461.4	1.15894	1.22216	1.10917	1.15914	1.09319	1.02658	1.07874
FEZ1	ILMN_177688	NM_022549.2	_FEZ1_NM_022549.2	1.15874	1.13045	1.02697	1.05327	1.03394	1.03504	1.01291
NPAS1	ILMN_5949	NM_002517.2	_NPAS1_NM_002517.2	1.15862	1.09194	1.05002	0.984296	1.00435	1.04529	0.96661
HLX	ILMN_25109	NM_021958.2	_HLX_NM_021958.2	1.15853	1.10044	1.10156	1.15842	1.06376	1.00408	1.04889
CXXC5	ILMN_166144	NM_016463.7	_CXXC5_NM_016463.7	1.15849	1.08966	1.16549	1.08624	1.10257	1.08876	0.973375
SNORD3D	ILMN_338196	NR_006882.1	_SNORD3D_NR_006882.1	1.15794	1.11357	1.05754	1.06715	1.02378	0.977942	1.00212
MT1H	ILMN_23074	NM_005951.2	_MT1H_NM_005951.2	1.15787	1.04021	1.1231	1.05994	1.03566	1.0375	0.967898
RTN2	ILMN_27258	NM_206901.1	_RTN2_NM_206901.1	1.15786	1.13352	1.07153	1.08148	1.05836	1.01393	1.02983
LOC100128084	ILMN_344626	XM_001719793.1	_LOC100128084_XM_001719793.1	1.15765	1.14391	1.14364	1.10582	1.01564	1.05107	1.00825
FCRLB	ILMN_24322	NM_001002901.2	_FCRLB_NM_001002901.2	1.15763	1.14885	1.07479	1.08109	1.03637	1.06083	1.04398
IFI30	ILMN_23180	NM_006332.3	_IFI30_NM_006332.3	1.1574	1.12957	1.10704	1.08575	1.05011	1.01808	1.01134
ANXA8	ILMN_2382	NM_001630.1	_ANXA8_NM_001630.1	1.15717	1.04471	1.05085	1.0888	1.02879	1.01057	1.00698
EGR1	ILMN_20932	NM_001964.2	_EGR1_NM_001964.2	1.15714	1.25376	1.16908	1.22646	1.04709	1.01763	1.00782
PHLDA2	ILMN_11855	NM_003311.3	_PHLDA2_NM_003311.3	1.15684	1.11038	1.03665	1.03838	1.04146	1.03955	1.00578
ABTB1	ILMN_29924	NM_032548.2	_ABTB1_NM_032548.2	1.1566	1.08506	1.10916	1.06437	1.0549	1.00073	1.00187
LOC390530	ILMN_19211	XM_372543.2	_LOC390530_XM_372543.2	1.15598	1.11695	1.1463	1.11204	1.06367	1.07015	1.02093
LOC100131096	ILMN_349862	XM_001720907.1	_LOC100131096_XM_001720907.1	1.15584	1.16219	1.08193	1.07169	1.01283	1.01431	1.02049
CDC42EP3	ILMN_166034	NM_006449.3	_CDC42EP3_NM_006449.3	1.15583	1.23239	1.04486	1.10332	0.986323	1.0038	1.04533
GSTT1	ILMN_22828	NM_000853.1	_GSTT1_NM_000853.1	1.15567	1.15417	1.07485	1.06495	1.04596	1.04555	1.01938
SDSL	ILMN_20612	NM_138432.2	_SDSL_NM_138432.2	1.15541	1.14183	1.11602	1.11958	1.02927	1.02979	1.05384
RNU1-3	ILMN_350364	NR_004408.1	_RNU1-3_NR_004408.1	1.15531	1.1057	1.10223	1.05992	1.02113	0.999184	1.02736
CD300LF	ILMN_4334	NM_139018.2	_CD300LF_NM_139018.2	1.15496	1.16395	1.1023	1.16985	1.10035	1.03484	1.11395
RNU1-5	ILMN_353221	NR_004400.1	_RNU1-5_NR_004400.1	1.15487	1.08371	1.0918	1.04609	1.00373	0.990239	1.03195
CXXC5	ILMN_166144	NM_016463.5	_CXXC5_NM_016463.5	1.15461	1.08076	1.14452	1.09566	1.09183	1.05568	1.00451
FXYD5	ILMN_10835	NM_144779.1	_FXYD5_NM_144779.1	1.15452	1.12475	1.13034	1.13305	1.09544	1.03769	1.07109
DMXL2	ILMN_167644	NM_015263.2	_DMXL2_NM_015263.2	1.15451	1.18041	1.12216	1.09968	1.01016	1.04915	1.03177
SPRY4	ILMN_27154	NM_030964.2	_SPRY4_NM_030964.2	1.15422	1.21525	1.12294	1.12413	1.04338	1.02613	1.01462
CA5B	ILMN_20617	NM_007220.3	_CA5B_NM_007220.3	1.15291	1.13025	1.06709	1.05059	1.01414	1.00999	1.02984
KCNH2	ILMN_18264	NM_172056.1	_KCNH2_NM_172056.1	1.15262	1.00822	1.06897	1.07784	1.01843	0.994311	1.00803
GBP2	ILMN_183366	NM_004120.3	_GBP2_NM_004120.3	1.15249	1.12624	1.11456	1.07128	1.06898	1.0374	1.00889
MIR1978	ILMN_388662	NR_031742.1	_MIR1978_NR_031742.1	1.15212	1.11447	1.14011	1.07649	1.05305	1.03581	0.970677
SP110	ILMN_1026	NM_004510.2	_SP110_NM_004510.2	1.15199	1.18514	1.05743	1.03314	1.01889	1.03027	1.02466
SERPINA1	ILMN_913	NM_001002235.1	_SERPINA1_NM_001002235.1	1.15198	1.09877	1.10054	1.05217	1.01995	1.03111	1.00149
MLKL	ILMN_25241	NM_152649.1	_MLKL_NM_152649.1	1.15165	1.17004	1.03921	1.01014	1.03632	1.03038	1.02004
LOC728855	ILMN_371939	NR_024510.1	_LOC728855_NR_024510.1	1.15159	1.13013	1.10689	1.07943	1.01749	1.02761	1.02551
TIMP1	ILMN_3162	NM_003254.2	_TIMP1_NM_003254.2	1.15149	1.14132	1.08527	1.07081	1.06297	1.0479	1.02642
N4BP2L1	ILMN_182459	NM_001079691.1	_N4BP2L1_NM_001079691.1	1.15122	1.06666	1.07749	1.0271	1.01148	0.99901	0.988004
AGTRAP	ILMN_168421	NM_001040194.1	_AGTRAP_NM_001040194.1	1.15007	1.14574	1.05967	1.07539	1.04216	1.01473	1.04479
FNDC3B	ILMN_364046	NM_001135095.1	_FNDC3B_NM_001135095.1	1.14984	1.16115	1.17991	1.11697	1.06549	1.04309	1.00414
IGFBP3	ILMN_28010	NM_000598.4	_IGFBP3_NM_000598.4	1.14972	1.10689	1.04293	1.06309	0.995941	1.00463	1.00521
P2RY8	ILMN_28691	NM_178129.3	_P2RY8_NM_178129.3	1.14969	1.12516	1.13687	1.03864	1.06438	1.03825	1.02209
SAMSN1	ILMN_7778	NM_022136.3	_SAMSN1_NM_022136.3	1.14958	1.2684	1.11306	1.12666	1.04991	1.02081	1.02831
IGFBP3	ILMN_179464	NM_001013398.1	_IGFBP3_NM_001013398.1	1.14951	1.10409	1.0546	1.08099	1.00723	0.995856	1.02939
DUSP19	ILMN_28367	NM_080876.2	_DUSP19_NM_080876.2	1.14921	1.15425	1.08453	1.06375	0.995376	1.04867	1.00957
FNDC3B	ILMN_363862	NM_022763.3	_FNDC3B_NM_022763.3	1.14914	1.15011	1.16739	1.10987	1.05247	1.05923	0.99494
AZI2	ILMN_19219	NM_022461.2	_AZI2_NM_022461.2	1.14912	1.1864	1.12292	1.17365	1.05556	1.02171	1.04827
C4ORF34	ILMN_6140	NM_174921.1	_C4ORF34_NM_174921.1	1.14912	1.1428	1.14637	1.11441	1.0679	1.03437	1.03498
LPAR5	ILMN_16181	NM_020400.4	_LPAR5_NM_020400.4	1.14912	1.04403	1.04993	1.04556	1.02193	1.00794	1.0069
RXRA	ILMN_6758	NM_002957.3	_RXRA_NM_002957.3	1.14894	1.10396	1.11586	1.04371	1.04213	1.05107	1.01067
RNU1A3	ILMN_343384	NR_004430.1	_RNU1A3_NR_004430.1	1.14872	1.08016	1.0794	1.06005	1.02772	1.01521	1.03367
RAP1GAP	ILMN_13405	NM_002885.1	_RAP1GAP_NM_002885.1	1.14819	1.0432	1.04132	1.03248	1.0208	1.03731	1.02279
CASP4	ILMN_7658	NM_001225.3	_CASP4_NM_001225.3	1.14785	1.1515	1.07627	1.08519	1.03917	1.03917	1.01762
HOXB5	ILMN_19337	NM_002147.3	_HOXB5_NM_002147.3	1.14785	1.10827	0.993957	1.12449	1.00448	0.957641	1.19254
DUSP10	ILMN_20036	NM_144729.1	_DUSP10_NM_144729.1	1.14771	1.05436	1.06393	1.08607	1.02992	0.989181	1.00297
RAB33A	ILMN_2535	NM_004794.2	_RAB33A_NM_004794.2	1.14758	1.13936	1.09954	1.21348	1.04752	1.00234	1.09167
IFI27L2	ILMN_19102	NM_032036.2	_IFI27L2_NM_032036.2	1.14754	1.11491	1.06424	1.07348	1.06832	1.01283	1.03094
IFI6	ILMN_13978	NM_022873.2	_IFI6_NM_022873.2	1.14749	1.13784	1.15428	1.07575	1.09529	1.11764	1.01714
CTSL1	ILMN_23619	NM_001912.3	_CTSL1_NM_001912.3	1.14719	1.15594	1.08465	1.08916	1.05937	1.05409	1.04379
LTC4S	ILMN_15926	NM_145867.1	_LTC4S_NM_145867.1	1.14699	1.05766	1.05121	1.05654	1.02227	0.971411	1.01266
LOC341230	ILMN_163066	XR_018617.1	_LOC341230_XR_018617.1	1.14681	1.05927	1.10028	1.04535	0.979945	1.01015	0.970352
LOC728809	ILMN_349782	XM_001719546.1	_LOC728809_XM_001719546.1	1.1468	1.11387	1.12177	1.10908	1.00458	1.04353	1.02
TARP	ILMN_25816	NM_001003806.1	_TARP_NM_001003806.1	1.14629	1.06792	1.05387	1.09207	1.00338	1.00654	1.11916
CCL5	ILMN_22732	NM_002985.2	_CCL5_NM_002985.2	1.14559	1.14746	1.13395	1.08379	1.06218	1.07733	0.998088
NPAL3	ILMN_13794	NM_020448.3	_NPAL3_NM_020448.3	1.14539	1.15024	1.06391	1.09874	1.02576	1.0419	1.04962
GABARAPL1	ILMN_5224	NM_031412.2	_GABARAPL1_NM_031412.2	1.14521	1.09739	1.11018	1.05134	1.0664	1.03052	1.00117
HOMER3	ILMN_28741	NM_004838.2	_HOMER3_NM_004838.2	1.14505	1.14561	1.12611	1.06244	1.03018	1.06871	1.02612
P2RX1	ILMN_1134	NM_002558.2	_P2RX1_NM_002558.2	1.14504	1.09706	1.04477	1.0379	1.01717	1.00728	1.00596
SLA	ILMN_4996	NM_006748.1	_SLA_NM_006748.1	1.14503	1.12922	1.02312	1.06883	1.02834	0.981208	1.04135
FLJ46906	ILMN_40537	XM_928441.1	_FLJ46906_XM_928441.1	1.14498	1.07722	1.0967	1.08167	1.02774	1.00958	0.974947
SPN	ILMN_18556	NM_001030288.1	_SPN_NM_001030288.1	1.14483	1.10186	1.00936	1.01594	0.986985	1.01369	1.02913
GRXCR1	ILMN_175051	NM_001080476.1	_GRXCR1_NM_001080476.1	1.14467	1.22061	1.00026	1.03287	1.00852	1.00028	1.03935
HYDIN	ILMN_3739	NM_017558.2	_HYDIN_NM_017558.2	1.14461	1.19403	0.988159	1.07152	1.00025	1.01111	1.04974
FLOT1	ILMN_18913	NM_005803.2	_FLOT1_NM_005803.2	1.14444	1.09555	1.04493	1.05593	1.02635	0.985965	0.965142
C19ORF59	ILMN_181903	NM_174918.2	_C19ORF59_NM_174918.2	1.14405	1.21842	0.988	1.1783	1.01753	0.916727	1.11435
TXNIP	ILMN_9057	NM_006472.2	_TXNIP_NM_006472.2	1.14374	1.14251	1.12306	1.10701	1.01995	1.02237	0.991771
LAT	ILMN_30259	NM_001014987.1	_LAT_NM_001014987.1	1.14373	1.12446	1.07908	1.09988	1.0587	1.0202	1.05042
SLC22A18	ILMN_20563	NM_002555.3	_SLC22A18_NM_002555.3	1.14362	1.11936	1.08805	1.02602	1.02593	1.02685	0.992907
LAT	ILMN_30259	NM_001014987.1	_LAT_NM_001014987.1	1.14316	1.12109	1.0826	1.09852	1.04998	1.01602	1.06443
LOC283953	ILMN_31335	XM_208930.4	_LOC283953_XM_208930.4	1.14312	1.09956	1.1166	1.08683	1.04918	1.05419	1.02046
PSMB8	ILMN_179384	NM_004159.4	_PSMB8_NM_004159.4	1.14299	1.17117	1.06333	1.08415	1.07935	1.04171	1.06599
KIAA0182	ILMN_162391	NM_014615.1	_KIAA0182_NM_014615.1	1.14293	1.08873	1.09531	1.02887	0.979909	0.998138	0.952297
LOC100128757	ILMN_338183	XM_001717864.1	_LOC100128757_XM_001717864.1	1.1427	1.16181	1.14287	1.04897	1.03035	1.03145	0.981472
HIST2H2AA3	ILMN_26733	NM_003516.2	_HIST2H2AA3_NM_003516.2	1.14231	1.0946	1.09857	1.06214	1.05	1.07739	1.04082
PDGFRL	ILMN_178894	NM_006207.1	_PDGFRL_NM_006207.1	1.14223	1.05826	1.00791	1.0282	0.992971	0.976878	0.98746
CYP4V2	ILMN_30285	NM_207352.2	_CYP4V2_NM_207352.2	1.14214	1.11599	1.06282	1.05856	1.02297	1.00007	1.02065
SERPINE2	ILMN_1946	NM_006216.2	_SERPINE2_NM_006216.2	1.14203	1.1356	1.08948	1.0257	1.0099	1.02301	0.981103
HIST2H2AA3	ILMN_26733	NM_003516.2	_HIST2H2AA3_NM_003516.2	1.14126	1.09832	1.11594	1.0747	1.0558	1.07484	1.07429
S100A13	ILMN_1543	NM_001024211.1	_S100A13_NM_001024211.1	1.14108	0.993544	1.08428	1.08439	1.07083	1.01762	0.97184
SLC39A10	ILMN_13415	NM_020342.1	_SLC39A10_NM_020342.1	1.14093	1.1023	0.998404	1.02159	1.01128	0.995947	1.01915
SMARCA2	ILMN_23392	NM_003070.3	_SMARCA2_NM_003070.3	1.14086	1.11122	1.05395	1.11284	1.04553	0.988382	1.05773
KLRC3	ILMN_25049	NM_002261.2	_KLRC3_NM_002261.2	1.14072	1.19305	1.00575	1.02086	1.00373	0.996029	1.00972
ERV3	ILMN_16354	NM_001007253.1	_ERV3_NM_001007253.1	1.14055	1.0991	1.06659	1.07308	1.01342	1.01007	1.01926
HAL	ILMN_177429	NM_002108.2	_HAL_NM_002108.2	1.14025	1.16806	1.06469	1.12909	1.04231	1.01499	1.04448
PLD1	ILMN_20063	NM_002662.2	_PLD1_NM_002662.2	1.14015	1.0847	1.15418	1.08556	1.03131	1.02509	0.958509
OSTM1	ILMN_21496	NM_014028.3	_OSTM1_NM_014028.3	1.13999	1.14769	1.07978	1.07426	1.02305	1.02711	1.04073
IGFBP7	ILMN_894	NM_001553.1	_IGFBP7_NM_001553.1	1.13981	1.10042	1.0725	1.00704	1.03445	1.04603	0.991745
PRNP	ILMN_11177	NM_183079.2	_PRNP_NM_183079.2	1.13942	1.12549	1.12967	1.10506	1.01728	1.03024	1.02053
WT1	ILMN_10241	NM_024426.3	_WT1_NM_024426.3	1.13935	1.06314	1.00643	1.05365	0.998885	0.996106	1.01371
ST8SIA4	ILMN_7432	NM_175052.1	_ST8SIA4_NM_175052.1	1.13912	1.15463	1.02095	1.03389	1.00253	1.00292	1.01071
RUNX3	ILMN_166428	NM_004350.2	_RUNX3_NM_004350.2	1.13886	1.06132	1.13654	1.02201	1.01531	1.00109	0.972507
LOC401152	ILMN_11155	NM_001001701.1	_LOC401152_NM_001001701.1	1.13878	1.13061	1.04164	1.05717	1.00152	1.03809	1.05202
CDK5RAP2	ILMN_3896	NM_001011649.1	_CDK5RAP2_NM_001011649.1	1.13854	1.15301	1.01156	1.04876	0.99135	0.975783	1.00207
COL9A2	ILMN_24828	NM_001852.3	_COL9A2_NM_001852.3	1.1379	1.0774	1.05726	1.08483	1.03472	0.99738	1.01285
MTMR11	ILMN_46543	NM_181873.2	_MTMR11_NM_181873.2	1.13764	1.11567	1.08465	1.14554	1.06469	1.01046	1.01318
C14ORF4	ILMN_23475	NM_024496.2	_C14ORF4_NM_024496.2	1.13755	1.12186	1.0712	1.0568	1.03484	1.01854	1.03256
PSAT1	ILMN_17460	NM_021154.3	_PSAT1_NM_021154.3	1.13721	1.14551	1.17352	1.20473	1.03327	1.00238	1.03979
ASGR1	ILMN_17580	NM_001671.2	_ASGR1_NM_001671.2	1.13714	1.13861	1.07191	1.13259	1.01601	0.98521	0.992117
TAP2	ILMN_166212	NM_000544.3	_TAP2_NM_000544.3	1.13696	1.13986	1.06314	1.0282	1.00959	1.02611	1.01489
IL8	ILMN_179575	NM_000584.2	_IL8_NM_000584.2	1.13694	1.16232	1.1121	1.12632	1.06605	1.03847	1.04402
HIST1H2BK	ILMN_17974	NM_080593.1	_HIST1H2BK_NM_080593.1	1.13693	1.07331	1.11868	1.11369	1.04791	1.06365	1.05552
PARP10	ILMN_167169	XM_001127571.1	_PARP10_XM_001127571.1	1.13661	1.12208	1.02857	0.995446	0.988698	1.00958	1.00096
CTTN	ILMN_13251	NM_005231.2	_CTTN_NM_005231.2	1.13656	1.12547	1.02268	1.01285	1.00439	0.995353	1.01662
TP53I3	ILMN_2007	NM_147184.1	_TP53I3_NM_147184.1	1.13648	1.12785	1.10927	1.12452	1.05647	1.02298	1.03241
AGTRAP	ILMN_176867	NM_001040196.1	_AGTRAP_NM_001040196.1	1.1364	1.13298	1.04402	1.06455	1.04664	0.990396	1.03762
CD74	ILMN_21963	NM_001025159.1	_CD74_NM_001025159.1	1.13632	1.14738	1.09078	1.03635	1.03969	1.07285	1.00911
DCN	ILMN_29913	NM_133505.2	_DCN_NM_133505.2	1.13631	1.09646	1.00595	1.00967	0.997806	0.993514	0.990871
IL1B	ILMN_27277	NM_000576.2	_IL1B_NM_000576.2	1.13617	1.1774	1.10089	1.1502	1.07132	1.0337	1.03585
ERAP2	ILMN_22173	NM_022350.2	_ERAP2_NM_022350.2	1.13608	1.13166	1.05781	1.0749	1.0445	1.00051	1.03649
EPM2AIP1	ILMN_9770	NM_014805.2	_EPM2AIP1_NM_014805.2	1.13589	1.12634	1.03812	1.05822	1.01265	1.03156	1.10326
ST8SIA4	ILMN_13523	NM_005668.3	_ST8SIA4_NM_005668.3	1.13577	1.14722	1.08045	1.08446	1.0421	1.01881	1.03171
IL27RA	ILMN_180587	NM_004843.2	_IL27RA_NM_004843.2	1.13576	1.13788	1.06209	1.0575	1.04216	1.02667	1.01407
TOR1B	ILMN_7916	NM_014506.1	_TOR1B_NM_014506.1	1.13569	1.11445	1.02298	1.01188	0.995714	1.00658	1.01101
SLC2A3	ILMN_15812	NM_006931.1	_SLC2A3_NM_006931.1	1.13559	1.13294	1.09562	1.16025	1.02617	0.971597	1.0488
ANKRD28	ILMN_161875	NM_015199.2	_ANKRD28_NM_015199.2	1.13516	1.12392	1.04078	1.08498	1.01997	1.01288	1.04451
TCEA3	ILMN_27218	NM_003196.1	_TCEA3_NM_003196.1	1.13495	1.0703	1.01767	1.05135	1.00947	1.00475	0.991672
SLA	ILMN_179004	NM_001045557.1	_SLA_NM_001045557.1	1.13491	1.10003	1.01592	1.05311	1.02234	0.992694	1.03315
AMY1B	ILMN_29852	NM_001008218.1	_AMY1B_NM_001008218.1	1.13482	1.21292	0.996518	1.02855	0.967404	1.00426	0.997571
TGIF1	ILMN_162784	NM_170695.2	_TGIF1_NM_170695.2	1.13477	1.13331	1.12944	1.13984	1.03475	1.03414	1.00796
F3	ILMN_182960	NM_001993.2	_F3_NM_001993.2	1.13477	1.10955	1.04671	1.10095	1.06251	1.0344	1.07874
PRNP	ILMN_181615	NM_001080121.1	_PRNP_NM_001080121.1	1.13466	1.11282	1.11614	1.10322	1.04085	1.02475	1.02198
VAV3	ILMN_173489	NM_006113.4	_VAV3_NM_006113.4	1.1341	1.11243	1.05605	1.04993	1.00392	1.02398	1.02085
IRX5	ILMN_27745	NM_005853.4	_IRX5_NM_005853.4	1.13379	1.09877	0.999263	1.05631	0.983145	0.994135	1.03213
MX2	ILMN_20722	NM_002463.1	_MX2_NM_002463.1	1.13379	1.16509	1.05039	1.0008	1.00126	1.02899	0.979058
KDM5B	ILMN_14812	NM_006618.3	_KDM5B_NM_006618.3	1.13374	1.12481	1.06965	1.08985	1.00423	1.00869	1.04319
HCG4	ILMN_12590	NR_002139.1	_HCG4_NR_002139.1	1.13364	1.11284	1.10858	1.06321	1.05298	1.04886	1.01021
FAIM	ILMN_991	NM_001033030.1	_FAIM_NM_001033030.1	1.13338	1.15781	1.05771	1.04792	1.02804	1.05387	1.03693
CD163	ILMN_17347	NM_203416.1	_CD163_NM_203416.1	1.13327	1.13764	1.14719	1.1022	1.08361	1.05973	1.07218
ZYX	ILMN_2137	NM_003461.4	_ZYX_NM_003461.4	1.13327	1.20122	1.10349	1.15055	1.08969	1.02954	1.06022
RAB37	ILMN_10097	NM_001006637.1	_RAB37_NM_001006637.1	1.13324	1.12724	1.12443	1.03935	1.04833	1.04954	0.989723
CREB1	ILMN_4653	NM_004379.2	_CREB1_NM_004379.2	1.13323	1.119	1.07924	1.06787	1.01407	1.05117	1.01908
NDFIP2	ILMN_23410	NM_019080.1	_NDFIP2_NM_019080.1	1.13297	1.13019	1.10671	1.07524	1.03778	1.02864	1.01715
CCL20	ILMN_1789	NM_004591.1	_CCL20_NM_004591.1	1.1328	1.24489	1.03449	1.17205	1.01184	0.977308	0.996896
PSMB8	ILMN_12139	NM_148919.3	_PSMB8_NM_148919.3	1.13264	1.14656	1.04218	1.07685	1.06657	1.03175	1.06504
TWIST1	ILMN_165750	NM_000474.3	_TWIST1_NM_000474.3	1.13229	1.06824	1.0179	1.11252	1.04545	1.01357	1.05904
CYP1A1	ILMN_175467	NM_000499.2	_CYP1A1_NM_000499.2	1.13217	1.17566	1.01379	1.06052	0.993269	0.988981	1.00647
CD97	ILMN_26604	NM_001784.3	_CD97_NM_001784.3	1.13212	1.11898	1.09721	1.06353	1.00719	1.04622	1.01292
LY86	ILMN_12433	NM_004271.3	_LY86_NM_004271.3	1.13211	1.14543	1.11777	1.13964	1.09022	1.05177	1.06329
ST8SIA4	ILMN_172553	NM_005668.3	_ST8SIA4_NM_005668.3	1.13192	1.15442	1.09499	1.08753	1.0464	1.01659	0.997255
PTPRN2	ILMN_23285	NM_130842.1	_PTPRN2_NM_130842.1	1.1319	1.07569	1.08675	1.0052	1.02977	1.06963	0.995087
KIR2DL4	ILMN_169645	NM_002255.5	_KIR2DL4_NM_002255.5	1.13187	1.16737	1.03629	1.04181	1.02834	1.02904	1.03805
SLC25A24	ILMN_183710	NM_013386.3	_SLC25A24_NM_013386.3	1.13161	1.18251	1.14162	1.14258	1.04762	1.06092	1.02555
LOC653879	ILMN_36989	XM_936226.1	_LOC653879_XM_936226.1	1.13143	1.09111	1.09421	1.0367	1.02688	1.02864	1.00018
CDK5RAP2	ILMN_9876	NM_018249.4	_CDK5RAP2_NM_018249.4	1.13142	1.15279	1.0187	1.06246	0.986843	0.974911	1.01051
CCPG1	ILMN_182875	NM_020739.2	_CCPG1_NM_020739.2	1.13116	1.0804	1.13674	1.0867	1.03322	0.992449	0.949819
SEZ6L2	ILMN_1006	NM_201575.1	_SEZ6L2_NM_201575.1	1.13108	1.13868	1.06662	1.02935	0.983373	1.03993	0.998305
TGIF1	ILMN_162784	NM_170695.2	_TGIF1_NM_170695.2	1.13093	1.12486	1.12759	1.13259	1.02867	1.02164	1.01544
LST1	ILMN_22195	NM_007161.2	_LST1_NM_007161.2	1.13067	1.14628	1.03553	1.2451	1.06199	1.01105	1.19112
SCARB2	ILMN_12802	NM_005506.2	_SCARB2_NM_005506.2	1.13063	1.12581	1.07428	1.07004	1.03668	1.00323	1.01406
SNORD3C	ILMN_338118	NR_006881.1	_SNORD3C_NR_006881.1	1.13061	1.08507	1.0406	1.05297	1.03053	0.996545	1.02209
TMEM158	ILMN_13668	NM_015444.2	_TMEM158_NM_015444.2	1.13059	1.06271	1.04359	0.960252	1.0103	0.994442	0.908898
HCG2P7	ILMN_5556	NR_001318.1	_HCG2P7_NR_001318.1	1.13047	1.12466	1.10395	1.09683	1.00031	1.04354	1.02698
DOK3	ILMN_21080	NM_024872.1	_DOK3_NM_024872.1	1.1304	1.15118	0.995327	1.12425	0.995465	1.00835	1.1413
GNA15	ILMN_15421	NM_002068.1	_GNA15_NM_002068.1	1.13008	0.992817	1.00235	1.04543	0.999588	0.925586	1.00615
CTSL1	ILMN_8814	NM_145918.2	_CTSL1_NM_145918.2	1.12988	1.1471	1.08009	1.07055	1.0228	1.03787	1.01963
ALOX5AP	ILMN_3192	NM_001629.2	_ALOX5AP_NM_001629.2	1.12985	1.1433	1.09016	1.1089	1.05063	0.987775	1.05009
PID1	ILMN_7859	NM_017933.3	_PID1_NM_017933.3	1.12981	1.11431	1.06192	1.08565	1.03559	1.02591	1.05234
SMAD3	ILMN_16351	NM_005902.3	_SMAD3_NM_005902.3	1.12975	1.09966	1.07837	1.08212	1.02716	1.01796	1.04674
TNIP1	ILMN_177675	NM_006058.3	_TNIP1_NM_006058.3	1.12971	1.04531	1.06127	1.06944	1.01841	1.03407	1.0244
PIGU	ILMN_28239	NM_080476.4	_PIGU_NM_080476.4	1.12961	1.20119	0.987311	1.04654	0.966342	0.995303	1.07574
NMUR1	ILMN_8283	NM_006056.3	_NMUR1_NM_006056.3	1.12945	1.05219	1.03196	1.01214	1.00996	0.993361	0.996632
IL32	ILMN_9075	NM_001012636.1	_IL32_NM_001012636.1	1.12933	1.01904	1.01427	1.09191	1.00831	1.00938	1.02753
MDK	ILMN_3786	NM_001012334.1	_MDK_NM_001012334.1	1.12932	0.974526	1.17402	1.12458	1.2191	1.00718	0.926863
GLDC	ILMN_169859	NM_000170.2	_GLDC_NM_000170.2	1.12919	1.06141	1.01523	1.15645	1.00658	0.996753	1.00407
JAG1	ILMN_21187	NM_000214.1	_JAG1_NM_000214.1	1.12912	1.12676	1.12782	1.12436	1.01671	1.04071	0.9808
TDO2	ILMN_16602	NM_005651.1	_TDO2_NM_005651.1	1.12908	1.11373	1.05037	1.10859	1.04719	1.02061	1.04184
ACRC	ILMN_21976	NM_052957.3	_ACRC_NM_052957.3	1.12905	1.01025	1.08038	1.13125	1.06489	0.997038	1.01003
TNFRSF10B	ILMN_177994	NM_003842.3	_TNFRSF10B_NM_003842.3	1.12904	1.1564	1.13301	1.13131	1.05474	1.04792	1.0451
TRIM5	ILMN_760	NM_033034.1	_TRIM5_NM_033034.1	1.12848	1.15555	1.04141	0.992184	1.01523	1.01955	0.97995
ZCCHC5	ILMN_23798	NM_152694.1	_ZCCHC5_NM_152694.1	1.12832	1.12786	1.0125	1.08177	1.0244	1.00134	1.07282
LOC100131096	ILMN_353282	XM_001726205.1	_LOC100131096_XM_001726205.1	1.12829	1.11064	1.05431	1.05376	1.00758	1.01655	1.01686
TRIM9	ILMN_12887	NM_015163.4	_TRIM9_NM_015163.4	1.12814	1.19044	1.06582	1.0335	1.02002	1.02827	1.0023
VLDLR	ILMN_14444	NM_001018056.1	_VLDLR_NM_001018056.1	1.12796	1.1022	1.17663	1.19319	1.03046	0.966191	0.982541
SMAD7	ILMN_10011	NM_005904.2	_SMAD7_NM_005904.2	1.12791	1.16431	1.0903	1.16584	1.07036	1.06133	1.08145
RASA1	ILMN_26241	NM_002890.1	_RASA1_NM_002890.1	1.12786	1.13844	1.06875	1.06375	1.01223	1.01223	0.988436
LOC100129362	ILMN_344655	XM_001721430.1	_LOC100129362_XM_001721430.1	1.12785	1.11594	1.08728	1.07992	1.00418	1.03957	1.03432
CHMP5	ILMN_365609	NM_016410.4	_CHMP5_NM_016410.4	1.12777	1.14368	1.08256	1.05762	1.03539	1.02951	0.991291
IFITM2	ILMN_2038	NM_006435.2	_IFITM2_NM_006435.2	1.12773	1.10323	1.04922	1.05314	1.03934	1.04053	1.05371
HIST1H2BK	ILMN_17974	NM_080593.1	_HIST1H2BK_NM_080593.1	1.1276	1.06342	1.11688	1.08068	1.05569	1.07053	1.05797
SQSTM1	ILMN_22135	NM_003900.3	_SQSTM1_NM_003900.3	1.12754	1.10716	1.13338	1.11792	1.05018	1.02994	0.983138
FEZ1	ILMN_419	NM_022549.2	_FEZ1_NM_022549.2	1.12751	1.14515	1.03338	1.05221	1.01493	1.01719	0.996399
CAT	ILMN_13962	NM_001752.2	_CAT_NM_001752.2	1.12751	1.10452	1.031	1.05519	0.997164	0.982943	1.04196
GPR68	ILMN_25992	NM_003485.3	_GPR68_NM_003485.3	1.12739	1.10402	1.02233	1.06243	1.01731	0.992221	1.04291
DCUN1D3	ILMN_182838	NM_173475.1	_DCUN1D3_NM_173475.1	1.12722	1.11348	1.10208	1.07497	1.03153	1.02748	1.01793
PHF15	ILMN_18343	NM_015288.4	_PHF15_NM_015288.4	1.12695	1.14422	1.09328	1.06296	1.04621	1.06394	1.01397
IFI27L2	ILMN_19102	NM_032036.2	_IFI27L2_NM_032036.2	1.12689	1.10545	1.05886	1.05669	1.05148	1.00469	1.01206
LFNG	ILMN_163755	NM_001040167.1	_LFNG_NM_001040167.1	1.12676	1.06447	1.10991	1.12753	1.07066	1.01731	1.06182
CTSL2	ILMN_22377	NM_001333.2	_CTSL2_NM_001333.2	1.12675	1.15834	1.00344	1.01577	1.0257	1.01635	1.02968
B2M	ILMN_19648	NM_004048.2	_B2M_NM_004048.2	1.12666	1.12038	1.09388	1.07373	1.05214	1.02256	1.01083
TMEM140	ILMN_18348	NM_018295.2	_TMEM140_NM_018295.2	1.12662	1.1158	1.02393	1.01941	1.03106	1.01436	1.01103
CCDC26	ILMN_8079	NM_145050.2	_CCDC26_NM_145050.2	1.12661	1.19925	1.02395	1.08501	1.01278	1.01568	1.07588
CTSB	ILMN_162932	NM_147780.2	_CTSB_NM_147780.2	1.12657	1.12235	1.05515	1.11841	1.03203	0.961413	1.0949
ADORA3	ILMN_308662	NM_001081976.1	_ADORA3_NM_001081976.1	1.12654	1.13651	1.10182	1.18623	1.11693	1.00307	1.03468
APBB3	ILMN_14368	NM_133172.2	_APBB3_NM_133172.2	1.12653	1.13723	1.09558	1.16632	1.02577	1.0569	1.10284
ATF3	ILMN_182693	NM_001040619.1	_ATF3_NM_001040619.1	1.12648	1.13415	1.1429	1.18128	1.05239	1.02038	0.987335
B2M	ILMN_19648	NM_004048.2	_B2M_NM_004048.2	1.12638	1.12482	1.09476	1.06317	1.05884	1.02459	1.0247
C10ORF11	ILMN_17394	NM_032024.3	_C10ORF11_NM_032024.3	1.12622	1.11902	1.04945	1.04353	1.00186	1.01405	1.00324
SDCBP	ILMN_14535	NM_001007067.1	_SDCBP_NM_001007067.1	1.12606	1.12141	1.15169	1.11713	1.08497	1.03342	1.01854
CAMK2B	ILMN_856	NM_172080.1	_CAMK2B_NM_172080.1	1.12595	1.02927	1.02501	1.12769	1.02021	1.01721	1.04681
C1ORF97	ILMN_6189	NM_032705.2	_C1ORF97_NM_032705.2	1.12582	1.13282	1.16342	1.08763	1.06131	1.03772	0.971205
FXYD5	ILMN_9982	NM_014164.4	_FXYD5_NM_014164.4	1.12576	1.10558	1.1067	1.11482	1.07617	1.02041	1.04769
GPR84	ILMN_10766	NM_020370.1	_GPR84_NM_020370.1	1.1257	1.20116	1.04492	1.14933	1.08643	0.970668	1.08741
NAV3	ILMN_181505	NM_014903.4	_NAV3_NM_014903.4	1.12563	1.14981	1.13285	1.13673	1.06094	1.04899	1.03228
GSTK1	ILMN_18745	NM_015917.1	_GSTK1_NM_015917.1	1.12547	1.14616	1.05062	1.09593	1.03528	1.0289	1.06755
CDKN1A	ILMN_16780	NM_000389.2	_CDKN1A_NM_000389.2	1.12526	1.07602	1.09188	1.00767	1.07465	1.05331	0.966694
ADO	ILMN_165903	NM_032804.5	_ADO_NM_032804.5	1.12507	1.13993	1.03702	1.09555	0.987446	1.02345	1.08493
FGD3	ILMN_6304	NM_033086.2	_FGD3_NM_033086.2	1.12507	1.11528	1.10375	1.06763	1.01633	1.00646	1.00584
PNPT1	ILMN_363973	NM_033109.3	_PNPT1_NM_033109.3	1.12503	1.14076	1.02817	1.00847	0.979798	1.04077	1.00786
C8ORF45	ILMN_22241	NM_173518.2	_C8ORF45_NM_173518.2	1.12496	1.14355	1.11609	1.11195	1.03432	1.07391	1.07744
CD63	ILMN_167218	NM_001040034.1	_CD63_NM_001040034.1	1.12473	1.09551	1.12218	1.06642	1.05321	1.04465	1.01613
CASP7	ILMN_24813	NM_033339.3	_CASP7_NM_033339.3	1.12455	1.15113	1.07032	1.05895	1.04226	1.02279	1.01631
RANBP10	ILMN_21091	NM_020850.1	_RANBP10_NM_020850.1	1.12407	1.16689	1.03983	1.04213	1.00126	1.01442	1.02912
FAM134B	ILMN_12940	NM_001034850.1	_FAM134B_NM_001034850.1	1.12406	1.16096	1.13699	1.1739	1.00824	0.995554	1.08339
GOLPH4	ILMN_179486	NM_014498.2	_GOLPH4_NM_014498.2	1.12393	1.13296	1.05773	1.05609	1.01729	1.00127	1.02055
CTSB	ILMN_6129	NM_001908.3	_CTSB_NM_001908.3	1.12388	1.11764	1.05389	1.10692	1.02185	1.01275	1.08512
C3ORF52	ILMN_22952	NM_024616.1	_C3ORF52_NM_024616.1	1.1237	1.09507	1.01035	1.01504	1.02643	1.02019	1.01817
BHLHB2	ILMN_24095	NM_003670.1	_BHLHB2_NM_003670.1	1.12367	1.07166	1.11516	1.02517	1.04055	1.05537	0.993937
UBE2L3	ILMN_9533	NM_198157.1	_UBE2L3_NM_198157.1	1.12325	1.15023	0.954786	1.13932	0.957858	0.977444	1.18827
TCEAL3	ILMN_20249	NM_001006933.1	_TCEAL3_NM_001006933.1	1.12321	1.07781	1.04418	1.08093	1.09046	0.970091	0.969136
PILRA	ILMN_27709	NM_178272.1	_PILRA_NM_178272.1	1.1231	1.08028	1.17463	1.07974	1.03123	1.0778	1.02675
C5ORF32	ILMN_11272	NM_032412.3	_C5ORF32_NM_032412.3	1.12283	1.15047	1.04686	1.1049	1.02391	1.02115	1.04765
CRISPLD2	ILMN_7921	NM_031476.2	_CRISPLD2_NM_031476.2	1.12279	1.08289	1.02563	1.06466	0.993152	0.995814	1.0369
IDS	ILMN_2023	NM_000202.3	_IDS_NM_000202.3	1.12267	1.14505	1.07257	1.05118	1.05239	1.03045	1.02829
CES1	ILMN_165652	NM_001025195.1	_CES1_NM_001025195.1	1.12263	1.11859	1.10426	1.11436	1.06745	1.04112	1.04625
PSMB8	ILMN_12139	NM_148919.3	_PSMB8_NM_148919.3	1.12248	1.14321	1.05858	1.07416	1.05523	1.05312	1.07011
SMYD3	ILMN_29453	NM_022743.1	_SMYD3_NM_022743.1	1.12237	1.12715	1.02147	1.08602	1.00668	1.03175	1.06272
HLA-E	ILMN_2073	NM_005516.4	_HLA-E_NM_005516.4	1.12233	1.1264	1.09452	1.07187	1.03954	1.0606	1.02971
PRR16	ILMN_4368	NM_016644.1	_PRR16_NM_016644.1	1.12228	1.17529	1.06732	1.06973	1.03114	1.02552	1.01897
CHMP5	ILMN_21129	NM_016410.2	_CHMP5_NM_016410.2	1.12223	1.13971	1.08882	1.05904	1.03331	1.04752	1.02904
RABAC1	ILMN_7197	NM_006423.1	_RABAC1_NM_006423.1	1.12199	1.13284	1.04944	1.05653	1.04413	1.03245	1.04989
LOC729843	ILMN_166982	XR_016056.1	_LOC729843_XR_016056.1	1.1219	1.11703	1.0987	1.08399	1.05263	1.01875	1.04419
AGA	ILMN_165746	NM_000027.2	_AGA_NM_000027.2	1.12188	1.08883	1.11491	1.07984	1.03648	0.999308	1.00021
NCR3	ILMN_19702	NM_147130.1	_NCR3_NM_147130.1	1.12181	1.08349	1.02867	1.03916	1.00389	1.00826	0.99643
TYROBP	ILMN_27109	NM_003332.2	_TYROBP_NM_003332.2	1.12168	1.08438	1.14504	1.10876	1.10996	1.05006	1.02483
KTELC1	ILMN_15488	NM_152305.1	_KTELC1_NM_152305.1	1.12168	1.10201	1.05342	1.06717	1.02671	1.02692	1.07359
ST3GAL1	ILMN_2099	NM_003033.2	_ST3GAL1_NM_003033.2	1.12161	1.16657	1.12659	1.086	1.03883	1.03108	1.01863
TYMP	ILMN_338776	NM_001113756.1	_TYMP_NM_001113756.1	1.1216	1.10798	1.09822	1.03612	1.00776	1.05638	1.01799
GAGE12E	ILMN_308768	NM_001098418.1	_GAGE12E_NM_001098418.1	1.12147	1.00826	1.05965	1.05869	1.04835	1.0122	1.01483
NFE2L1	ILMN_13955	NM_003204.1	_NFE2L1_NM_003204.1	1.12131	1.1419	1.16254	1.16578	1.04644	1.03416	1.01361
CHURC1	ILMN_27265	NM_145165.2	_CHURC1_NM_145165.2	1.12113	1.14958	1.07843	1.08303	1.00165	1.03158	1.04046
LGALS9	ILMN_667	NM_009587.2	_LGALS9_NM_009587.2	1.12106	1.12548	1.06335	1.0467	1.0479	1.0385	1.0329
IFNAR1	ILMN_166214	NM_000629.2	_IFNAR1_NM_000629.2	1.121	1.07598	1.07391	1.0628	1.02151	1.00889	1.04259
LRP5L	ILMN_650	NM_182492.1	_LRP5L_NM_182492.1	1.12085	1.07597	1.07484	1.04485	1.0157	1.02838	1.01488
CDC42EP4	ILMN_7144	NM_012121.4	_CDC42EP4_NM_012121.4	1.12085	1.00776	1.03949	1.05912	1.04407	0.992393	1.02538
ICAM2	ILMN_307852	NM_001099786.1	_ICAM2_NM_001099786.1	1.12077	1.15872	1.01406	1.03898	1.0175	1.03652	1.03476
POLR3GL	ILMN_23668	NM_032305.1	_POLR3GL_NM_032305.1	1.12076	1.11682	1.08556	1.10673	1.06224	1.02044	1.05894
CITED2	ILMN_21636	NM_006079.3	_CITED2_NM_006079.3	1.12044	1.17569	1.06461	1.15624	0.991211	1.02545	1.11698
METRNL	ILMN_42199	XM_941466.2	_METRNL_XM_941466.2	1.12031	1.12645	1.16014	1.0803	1.02702	1.07423	1.00308
UCN2	ILMN_20791	NM_033199.3	_UCN2_NM_033199.3	1.12018	1.18801	1.05947	1.0742	1.04156	1.01483	1.00071
GMPR	ILMN_174956	NM_006877.2	_GMPR_NM_006877.2	1.12015	1.13223	0.993915	1.00759	1.00031	0.999229	0.990366
FLJ46309	ILMN_30948	NM_001039797.1	_FLJ46309_NM_001039797.1	1.12003	1.11225	1.1159	1.06426	1.02029	1.0539	1.01062
CHKB	ILMN_1067	NM_005198.3	_CHKB_NM_005198.3	1.12002	1.11915	1.04613	1.09951	1.01632	1.02113	1.05717
MT1A	ILMN_1797	NM_005946.2	_MT1A_NM_005946.2	1.11988	1.11143	1.07993	1.03938	1.03749	1.04578	0.99779
C7ORF40	ILMN_338067	NR_003697.1	_C7ORF40_NR_003697.1	1.11987	1.1523	1.0564	1.08718	1.02302	1.02005	1.03131
TEAD2	ILMN_4452	NM_003598.1	_TEAD2_NM_003598.1	1.11978	1.10986	1.01512	1.07929	1.02607	1.00025	1.03912
ZNF682	ILMN_21081	NM_033196.2	_ZNF682_NM_033196.2	1.11965	1.10864	1.09428	1.06051	0.989931	1.04171	1.00357
SIPA1L2	ILMN_167573	NM_020808.3	_SIPA1L2_NM_020808.3	1.11965	1.06045	1.03115	1.06892	0.999325	1.01518	0.986562
LOC550643	ILMN_357028	NR_015367.2	_LOC550643_NR_015367.2	1.11963	1.05868	1.13078	0.935664	1.04874	1.0858	0.920798
RAB27A	ILMN_26005	NM_183236.1	_RAB27A_NM_183236.1	1.11946	1.13398	1.18205	1.11677	1.08916	1.0489	1.0462
PNKD	ILMN_23079	NM_022572.2	_PNKD_NM_022572.2	1.1194	1.09684	1.0875	1.06416	1.02824	1.03853	1.03541
FCGR2B	ILMN_27581	NM_004001.3	_FCGR2B_NM_004001.3	1.11939	1.12612	1.07265	1.04221	1.04425	1.03428	1.00296
PARP10	ILMN_167169	XM_001127571.1	_PARP10_XM_001127571.1	1.11939	1.12596	1.02347	1.00119	1.02154	1.00942	0.99823
DUSP6	ILMN_5440	NM_001946.2	_DUSP6_NM_001946.2	1.11936	1.13549	1.06582	1.06355	1.01642	1.01272	1.02452
CD97	ILMN_26363	NM_078481.2	_CD97_NM_078481.2	1.11915	1.10717	1.08112	1.06277	0.997321	1.03589	0.998907
ADARB1	ILMN_30004	NM_001112.2	_ADARB1_NM_001112.2	1.11907	1.03274	1.07696	1.00089	0.990479	1.02083	0.965625
FOXO4	ILMN_180349	NM_005938.2	_FOXO4_NM_005938.2	1.11899	1.10197	1.06671	1.07857	1.0548	1.03664	1.04643
CLSTN1	ILMN_29098	NM_001009566.1	_CLSTN1_NM_001009566.1	1.1189	1.08913	1.0292	1.06744	1.01528	1.0025	1.03361
OMA1	ILMN_29719	NM_145243.3	_OMA1_NM_145243.3	1.11882	1.12235	1.09613	1.09363	1.02552	1.06567	1.05893
CEBPE	ILMN_26826	NM_001805.2	_CEBPE_NM_001805.2	1.11868	1.00916	1.05152	1.07164	1.02936	1.00526	0.994181
KLRC2	ILMN_165739	NM_002260.3	_KLRC2_NM_002260.3	1.11866	1.12309	1.02132	1.01935	1.00802	1.00151	0.996908
GRB10	ILMN_6988	NM_001001555.1	_GRB10_NM_001001555.1	1.11853	1.08704	1.10809	1.11191	1.00218	0.993558	1.01278
CAT	ILMN_170506	NM_001752.2	_CAT_NM_001752.2	1.11851	1.10209	1.04413	1.048	1.0119	1.00527	1.06081
SLC24A6	ILMN_164449	NM_024959.2	_SLC24A6_NM_024959.2	1.11835	1.07857	1.03377	1.09271	1.00966	1.00836	1.07216
ODF3B	ILMN_171591	NM_001014440.2	_ODF3B_NM_001014440.2	1.11829	1.12907	1.04949	1.06082	1.00871	0.998436	1.01117
PRKCB	ILMN_364018	NM_212535.2	_PRKCB_NM_212535.2	1.11813	1.13885	1.1215	1.09838	1.04386	1.07487	1.07303
TRIM13	ILMN_14225	NM_001007278.1	_TRIM13_NM_001007278.1	1.11793	1.11189	0.967884	1.0691	0.965174	0.964068	1.10382
QSOX1	ILMN_17337	NM_001004128.2	_QSOX1_NM_001004128.2	1.1179	1.14003	1.07207	1.07237	1.02344	1.00434	1.03263
NFKBIZ	ILMN_16362	NM_001005474.1	_NFKBIZ_NM_001005474.1	1.11775	1.10981	1.17549	1.14875	1.13269	1.14234	1.05665
GLIPR2	ILMN_12810	NM_022343.2	_GLIPR2_NM_022343.2	1.1177	1.1486	1.02455	1.11161	1.04045	0.984921	1.11292
ATF4	ILMN_23435	NM_182810.1	_ATF4_NM_182810.1	1.11764	1.12069	1.12512	1.13224	1.01922	1.01569	1.03754
LAT2	ILMN_137018	NM_022040.2	_LAT2_NM_022040.2	1.1172	1.13328	1.07744	1.07601	1.03674	1.0336	1.01016
WARS	ILMN_26365	NM_173701.1	_WARS_NM_173701.1	1.11689	1.15759	1.14966	1.15291	1.00413	1.04753	1.03415
INPP4B	ILMN_22637	NM_003866.1	_INPP4B_NM_003866.1	1.11685	1.15069	1.00477	1.05789	1.0355	0.986806	0.987703
FBXO32	ILMN_3809	NM_148177.1	_FBXO32_NM_148177.1	1.11684	1.09761	1.07662	1.12666	1.00612	1.01209	0.991126
GALNT12	ILMN_15198	NM_024642.3	_GALNT12_NM_024642.3	1.11673	1.08355	1.08759	1.1022	1.04292	1.02256	1.03216
PPARG	ILMN_7980	NM_138712.3	_PPARG_NM_138712.3	1.11667	1.08893	1.09429	1.12861	1.0104	0.974132	0.994674
CES4	ILMN_171367	NR_003276.1	_CES4_NR_003276.1	1.11659	1.11761	1.11058	1.11354	1.04774	1.06204	1.07321
FLJ20021	ILMN_31242	XM_028217.4	_FLJ20021_XM_028217.4	1.11654	1.20143	1.09229	1.1358	1.06347	1.04251	1.0246
ACRBP	ILMN_22648	NM_032489.2	_ACRBP_NM_032489.2	1.11641	1.13958	1.06461	1.0801	1.00572	1.02152	1.02584
SEMA4C	ILMN_581	NM_017789.3	_SEMA4C_NM_017789.3	1.11639	1.11913	1.06415	1.07112	1.01375	1.00363	1.02193
CYB5R2	ILMN_19891	NM_016229.3	_CYB5R2_NM_016229.3	1.11605	1.06706	1.04809	1.0787	1.02212	1.00766	1.00534
LAP3	ILMN_12514	NM_015907.2	_LAP3_NM_015907.2	1.11596	1.12031	0.997418	0.956135	0.985912	0.977608	0.983846
IDS	ILMN_17605	NM_006123.2	_IDS_NM_006123.2	1.11595	1.14458	1.05933	1.06753	1.0384	1.03585	1.05616
CD55	ILMN_18297	NM_000574.2	_CD55_NM_000574.2	1.11584	1.10905	1.19654	1.12594	1.04269	1.03356	1.01869
CEBPG	ILMN_4860	NM_001806.2	_CEBPG_NM_001806.2	1.11565	1.10566	1.06506	1.13532	0.985399	1.00479	1.05257
ADAR	ILMN_20593	NM_001111.3	_ADAR_NM_001111.3	1.11557	1.11683	1.02768	1.02429	1.00915	1.01798	1.0042
FURIN	ILMN_165409	NM_002569.2	_FURIN_NM_002569.2	1.11539	1.09431	1.03822	1.04533	1.01609	1.01581	1.00709
CXCL2	ILMN_29078	NM_002089.3	_CXCL2_NM_002089.3	1.11534	1.07209	1.07008	1.10479	0.999061	1.00245	1.00262
EXT2	ILMN_16578	NM_000401.2	_EXT2_NM_000401.2	1.11507	1.11047	1.06815	1.07325	1.02608	1.0143	1.03811
GAGE12I	ILMN_4743	NM_001477.1	_GAGE12I_NM_001477.1	1.11498	1.01388	1.08268	1.09063	1.05046	1.01222	1.00674
SERPINB2	ILMN_14466	NM_002575.1	_SERPINB2_NM_002575.1	1.1149	1.13293	1.01003	1.08519	1.02302	1.01099	1.02152
PITPNC1	ILMN_12660	NM_181671.1	_PITPNC1_NM_181671.1	1.11489	1.13197	1.04666	1.0489	1.01793	1.04984	1.01158
LOC389386	ILMN_352098	XR_037483.1	_LOC389386_XR_037483.1	1.11475	1.13019	0.993053	0.966583	0.985858	1.00343	0.995585
CCDC136	ILMN_183005	NM_022742.3	_CCDC136_NM_022742.3	1.11463	1.04727	1.05358	1.04823	1.02105	1.01567	1.02573
WAS	ILMN_1668	NM_000377.1	_WAS_NM_000377.1	1.11462	1.12673	1.08893	1.04589	1.00809	1.01655	1.04755
RFXANK	ILMN_7789	NM_003721.2	_RFXANK_NM_003721.2	1.11455	1.09365	1.09395	1.12068	1.04748	1.06422	1.05157
APOBEC3G	ILMN_15884	NM_021822.1	_APOBEC3G_NM_021822.1	1.11448	1.12086	1.01107	0.990159	0.987773	0.994772	0.979285
WT1	ILMN_22400	NM_000378.3	_WT1_NM_000378.3	1.11446	1.05733	1.00488	1.04169	1.00769	1.0409	1.0133
HNMT	ILMN_13283	NM_001024074.1	_HNMT_NM_001024074.1	1.11412	1.12903	1.06164	1.1271	1.02273	1.00785	1.08336
UBR4	ILMN_163857	NM_020765.2	_UBR4_NM_020765.2	1.11403	1.04741	1.11619	1.15983	1.05151	1.0197	1.03519
MT1X	ILMN_16629	NM_005952.2	_MT1X_NM_005952.2	1.11389	1.10522	1.06638	1.02377	1.03858	1.067	1.00664
MCART1	ILMN_22327	NM_033412.1	_MCART1_NM_033412.1	1.11372	1.09258	1.08953	1.06585	0.995187	1.04272	1.01151
CD69	ILMN_167129	NM_001781.1	_CD69_NM_001781.1	1.11371	1.03276	1.02458	1.05121	1.01861	1.00117	1.00701
USP13	ILMN_27336	NM_003940.1	_USP13_NM_003940.1	1.11371	1.08134	0.975739	0.993183	0.998926	0.991517	0.99883
NOD2	ILMN_19504	NM_022162.1	_NOD2_NM_022162.1	1.11356	1.0666	1.09268	1.05582	1.03965	1.04975	1.01017
WARS	ILMN_181619	NM_004184.3	_WARS_NM_004184.3	1.11355	1.16162	1.15561	1.14985	1.00715	1.05333	1.04276
METRNL	ILMN_13002	NM_001004431.1	_METRNL_NM_001004431.1	1.11352	1.11652	1.13673	1.07014	1.0247	1.06245	0.99821
LRCH4	ILMN_139402	NM_002319.2	_LRCH4_NM_002319.2	1.11346	0.972769	1.08368	1.22415	1.10858	1.0186	0.941792
APOBEC3G	ILMN_15884	NM_021822.1	_APOBEC3G_NM_021822.1	1.11334	1.10867	1.02666	1.0168	1.00656	1.0507	0.997693
SLC3A2	ILMN_12826	NM_001013251.1	_SLC3A2_NM_001013251.1	1.11329	1.14084	1.11025	1.13293	0.98693	1.01939	1.0376
RAB37	ILMN_8592	NM_001006638.1	_RAB37_NM_001006638.1	1.11325	1.1202	1.14485	1.02444	1.04885	1.01392	0.99211
ZNF394	ILMN_25541	NM_032164.2	_ZNF394_NM_032164.2	1.11317	1.10695	1.08914	1.07169	1.00513	1.05542	1.02526
LOC643332	ILMN_167016	XR_016287.1	_LOC643332_XR_016287.1	1.11312	1.13978	1.08596	1.10717	1.01692	1.03223	1.13177
LOC730313	ILMN_337282	XM_001720253.1	_LOC730313_XM_001720253.1	1.11303	1.12969	1.09881	1.08135	1.01617	1.04152	1.02978
AMZ2	ILMN_29189	NM_001033569.1	_AMZ2_NM_001033569.1	1.11301	1.10563	1.02063	1.07361	1.01774	0.992851	1.05491
IL24	ILMN_26386	NM_006850.2	_IL24_NM_006850.2	1.113	1.06328	1.01153	1.05666	1.01151	1.02869	1.01797
C17ORF49	ILMN_6984	NM_174893.1	_C17ORF49_NM_174893.1	1.11275	1.04884	1.04595	1.08881	1.0444	1.00889	1.02027
WASPIP	ILMN_3660	NM_003387.3	_WASPIP_NM_003387.3	1.11248	1.14958	1.07412	1.09991	1.024	1.00413	1.04782
CTGLF7	ILMN_335793	XM_001714786.1	_CTGLF7_XM_001714786.1	1.11219	1.11012	1.0404	1.062	1.00365	1.00358	1.03567
PNMA5	ILMN_9348	NM_052926.1	_PNMA5_NM_052926.1	1.11191	1.01868	1.06279	1.08489	1.05582	1.01316	1.01562
LOC100129239	ILMN_340744	XM_001720768.1	_LOC100129239_XM_001720768.1	1.11185	1.03309	1.01229	1.03261	1.00719	0.989769	0.997759
S100A6	ILMN_13161	NM_014624.3	_S100A6_NM_014624.3	1.11163	1.08254	1.09502	1.06315	1.08171	1.04239	1.01976
MRPL33	ILMN_13012	NM_145330.2	_MRPL33_NM_145330.2	1.11149	1.11021	1.04454	1.07899	1.02685	1.02872	1.07013
INPP5D	ILMN_3672	NM_005541.3	_INPP5D_NM_005541.3	1.1112	1.08712	1.0721	1.04941	1.01564	1.01773	1.00937
FGL1	ILMN_2104	NM_201553.1	_FGL1_NM_201553.1	1.11115	1.04478	1.01347	1.0454	1.02172	1.00798	0.993152
NPC2	ILMN_26452	NM_006432.3	_NPC2_NM_006432.3	1.11105	1.1248	1.08391	1.05908	1.05188	1.03278	1.01499
SIRPA	ILMN_166179	NM_001040023.1	_SIRPA_NM_001040023.1	1.11104	1.08725	1.13622	1.151	1.0591	0.983572	1.02971
OTOF	ILMN_27303	NM_194323.1	_OTOF_NM_194323.1	1.1108	1.03942	1.02111	1.01156	1.01975	1.00918	0.992026
GRINA	ILMN_15600	NM_001009184.1	_GRINA_NM_001009184.1	1.11058	1.09738	1.05818	1.03544	1.01345	1.02677	1.02214
MGST1	ILMN_988	NM_020300.3	_MGST1_NM_020300.3	1.11057	1.13075	1.03358	1.05973	1.07413	1.02242	1.05303
ZNF549	ILMN_12970	NM_153263.1	_ZNF549_NM_153263.1	1.11056	1.09983	1.09694	1.06462	0.99715	1.05081	1.02241
MOAP1	ILMN_165500	NM_022151.4	_MOAP1_NM_022151.4	1.11054	1.08817	1.07378	1.05558	1.01583	1.02325	1.00188
IL18BP	ILMN_30884	NM_173042.2	_IL18BP_NM_173042.2	1.11049	1.11168	1.01156	1.07214	0.999697	0.99719	1.03673
FGGY	ILMN_334162	NM_001113411.1	_FGGY_NM_001113411.1	1.11046	1.12446	1.06577	1.04184	1.01864	1.02673	1.02632
PHLDA1	ILMN_7104	NM_007350.3	_PHLDA1_NM_007350.3	1.11028	1.09746	1.15428	1.15028	1.11512	1.00762	1.00809
ANKRD57	ILMN_169270	NM_023016.3	_ANKRD57_NM_023016.3	1.11006	1.11187	1.06335	1.12108	1.01746	1.0146	0.983351
GRINA	ILMN_14159	NM_000837.1	_GRINA_NM_000837.1	1.11006	1.09728	1.05825	1.03445	1.01104	1.00851	1.00227
CMTM3	ILMN_15189	NM_144601.2	_CMTM3_NM_144601.2	1.11001	1.09881	1.10071	1.08475	1.03409	1.03959	1.01792
LAIR2	ILMN_183205	NM_002288.3	_LAIR2_NM_002288.3	1.10996	1.22283	1.09432	1.20491	1.00753	1.01733	1.12402
GNS	ILMN_177670	NM_002076.2	_GNS_NM_002076.2	1.10983	1.06192	1.08908	1.05224	1.02868	1.03145	1.00912
TMTC2	ILMN_1591	NM_152588.1	_TMTC2_NM_152588.1	1.10976	1.24098	1.05296	1.07974	1.03344	1.01915	1.0094
LTB	ILMN_3542	NM_002341.1	_LTB_NM_002341.1	1.1096	1.10679	1.03758	1.11921	1.03376	0.948744	1.04637
C9ORF123	ILMN_176681	NM_033428.1	_C9ORF123_NM_033428.1	1.10958	1.12738	0.99952	1.04171	0.971935	0.977417	1.0874
TANK	ILMN_164387	NM_004180.2	_TANK_NM_004180.2	1.10958	1.13489	1.10478	1.08742	1.04857	1.02278	1.01475
FBLN1	ILMN_12209	NM_006486.2	_FBLN1_NM_006486.2	1.10955	0.999772	1.03544	1.16792	1.0782	0.977156	1.02944
ELA1	ILMN_24603	NM_001971.4	_ELA1_NM_001971.4	1.1095	1.12507	1.02188	1.03348	1.01953	1.00228	0.998761
CD163	ILMN_17347	NM_203416.2	_CD163_NM_203416.2	1.1095	1.13011	1.15379	1.08095	1.06741	1.05199	1.04526
EVI2A	ILMN_1246	NM_014210.2	_EVI2A_NM_014210.2	1.1094	1.15784	1.16921	1.13212	1.06896	1.05759	1.02841
TNFAIP3	ILMN_2315	NM_006290.2	_TNFAIP3_NM_006290.2	1.10933	1.12433	1.08351	1.18316	1.08368	1.02402	1.05976
GALM	ILMN_10698	NM_138801.1	_GALM_NM_138801.1	1.10922	1.11936	0.997284	1.05564	0.980972	0.947782	1.01553
TCF4	ILMN_12126	NM_003199.2	_TCF4_NM_003199.2	1.10912	1.13767	1.03818	1.07442	1.03715	1.03562	1.0418
PTAFR	ILMN_2949	NM_000952.3	_PTAFR_NM_000952.3	1.1091	1.01668	1.13839	1.02271	1.02623	1.00559	0.986194
LRRC37B2	ILMN_352344	NR_015341.1	_LRRC37B2_NR_015341.1	1.10899	1.09126	1.07428	1.05172	0.985144	1.02841	1.01468
C17ORF48	ILMN_6506	NM_020233.4	_C17ORF48_NM_020233.4	1.10898	1.08959	1.08274	1.08666	1.03471	1.02965	1.04057
LOC401397	ILMN_162098	XM_001132317.1	_LOC401397_XM_001132317.1	1.10896	1.11899	1.07697	1.10705	1.03093	1.00493	1.06317
ADAM17	ILMN_165100	NM_003183.4	_ADAM17_NM_003183.4	1.1087	1.0961	1.07999	1.06458	1.02623	1.02668	1.00567
ABCA10	ILMN_174016	NM_080282.2	_ABCA10_NM_080282.2	1.10867	1.13149	0.99872	1.04297	0.993192	0.992738	1.0284
LOC730278	ILMN_179607	XM_001126471.1	_LOC730278_XM_001126471.1	1.10861	1.12074	1.1489	1.14424	1.08984	1.04638	1.08194
CD74	ILMN_21746	NM_004355.2	_CD74_NM_004355.2	1.10858	1.1286	1.07452	1.02219	1.0279	1.04007	0.990859
NECAB2	ILMN_12534	NM_019065.2	_NECAB2_NM_019065.2	1.10855	1.14381	1.03519	1.07437	0.998298	0.998475	1.02478
TRIM44	ILMN_5006	NM_017583.3	_TRIM44_NM_017583.3	1.10851	1.09716	1.04873	1.08059	1.00994	1.0064	1.05343
SASH3	ILMN_14126	NM_018990.2	_SASH3_NM_018990.2	1.10839	1.10227	1.04998	1.06426	1.04545	0.994462	1.04739
HIST2H2AA4	ILMN_176512	NM_001040874.1	_HIST2H2AA4_NM_001040874.1	1.10838	1.06341	1.06691	1.05889	1.02786	1.06335	1.03516
DIAPH1	ILMN_168717	NM_005219.3	_DIAPH1_NM_005219.3	1.10832	1.06094	1.08769	1.0722	1.04329	1.02692	1.01346
TRAF3IP3	ILMN_26492	NM_025228.1	_TRAF3IP3_NM_025228.1	1.1083	1.13346	1.11243	1.11784	1.07118	1.00284	1.03829
RPPH1	ILMN_14345	NR_002312.1	_RPPH1_NR_002312.1	1.10829	1.06774	0.97141	1.07176	0.994629	0.960676	1.06461
EVL	ILMN_29102	NM_016337.2	_EVL_NM_016337.2	1.10804	1.12521	1.04008	1.04761	1.01318	1.01297	1.04057
ASMTL	ILMN_137697	XM_942506.1	_ASMTL_XM_942506.1	1.10802	1.0613	1.02643	1.0527	1.01586	1.01621	1.06029
PCMTD1	ILMN_7707	NM_052937.1	_PCMTD1_NM_052937.1	1.10797	1.08613	1.07833	1.05804	1.03485	1.03053	1.02221
LOC387841	ILMN_37989	XM_932678.1	_LOC387841_XM_932678.1	1.10789	1.10976	1.03851	1.02632	1.01478	1.01506	1.02585
ACP2	ILMN_3044	NM_001610.1	_ACP2_NM_001610.1	1.10782	1.0768	1.03752	1.07582	1.01022	1.00957	1.04284
IL18R1	ILMN_179308	NM_003855.2	_IL18R1_NM_003855.2	1.1078	1.12748	1.05967	1.06925	1.03145	1.03905	1.03953
PRKCB1	ILMN_16320	NM_002738.5	_PRKCB1_NM_002738.5	1.10779	1.11674	1.10849	1.07845	1.03836	1.07364	1.03085
CD79B	ILMN_138839	NM_021602.1	_CD79B_NM_021602.1	1.1077	1.03268	1.03054	1.04511	1.02672	0.995895	0.998273
SLC44A2	ILMN_5176	NM_020428.2	_SLC44A2_NM_020428.2	1.10767	1.09272	1.06528	1.02985	1.02074	0.995333	0.986641
CD300C	ILMN_3018	NM_006678.3	_CD300C_NM_006678.3	1.10758	1.14213	1.01175	1.06925	0.995282	1.0264	1.10105
TNC	ILMN_14948	NM_002160.2	_TNC_NM_002160.2	1.10733	1.06454	1.01613	1.10026	1.00334	1.00438	1.01119
BIRC3	ILMN_3897	NM_001165.3	_BIRC3_NM_001165.3	1.1071	1.08752	1.02497	1.07984	1.01692	0.995379	0.992838
GADD45B	ILMN_34297	NM_015675.2	_GADD45B_NM_015675.2	1.10709	1.11107	1.01555	1.02298	0.996956	0.990658	1.02458
PIWIL4	ILMN_14855	NM_152431.1	_PIWIL4_NM_152431.1	1.10701	1.05531	1.09847	1.13053	1.05965	1	1.00249
TRIM9	ILMN_11039	NM_052978.3	_TRIM9_NM_052978.3	1.10701	1.25959	1.01476	1.02268	1.00671	1.02372	1.02496
BRE	ILMN_15296	NM_199191.1	_BRE_NM_199191.1	1.10695	1.13966	1.00909	1.05135	0.982641	1.01796	1.03602
CHMP5	ILMN_21129	NM_016410.3	_CHMP5_NM_016410.3	1.10692	1.1365	1.07662	1.04444	1.02263	1.03368	1.01341
SERTAD2	ILMN_4347	NM_014755.1	_SERTAD2_NM_014755.1	1.10664	1.10561	1.0957	1.01575	1.01334	1.04038	1.01377
LAT2	ILMN_15667	NM_032464.2	_LAT2_NM_032464.2	1.10659	1.11999	1.05727	1.07503	1.02519	1.02929	1.02593
PABPC1L	ILMN_346738	XM_001722078.1	_PABPC1L_XM_001722078.1	1.10651	1.1088	1.13716	1.13403	1.00781	1.02593	1.00517
RGS2	ILMN_26119	NM_002923.1	_RGS2_NM_002923.1	1.10646	1.05669	1.04088	1.06427	1.06092	1.02789	0.984856
PELI2	ILMN_36116	NM_021255.2	_PELI2_NM_021255.2	1.10634	1.09832	1.12605	1.14411	1.05198	1.01902	1.03076
IGF2R	ILMN_177695	NM_000876.2	_IGF2R_NM_000876.2	1.10632	1.10472	1.07871	1.06603	0.988833	1.01837	0.974591
APH1B	ILMN_29208	NM_031301.2	_APH1B_NM_031301.2	1.10605	1.1066	1.07476	1.07681	1.06569	1.02546	1.02898
USP13	ILMN_371176	NM_003940.2	_USP13_NM_003940.2	1.10588	1.08247	0.975093	1.01142	0.985144	0.974654	1.01681
RNASE1	ILMN_24103	NM_198235.1	_RNASE1_NM_198235.1	1.10584	1.08156	0.986443	1.06254	1.00492	0.978072	1.07983
EDEM2	ILMN_1647	NM_018217.1	_EDEM2_NM_018217.1	1.10583	1.10207	1.06191	1.05332	1.03005	1.02409	1.01496
FLJ36131	ILMN_339209	XM_001722366.1	_FLJ36131_XM_001722366.1	1.10577	1.09686	1.06745	1.06452	1.01185	1.06781	1.05039
GRIPAP1	ILMN_172137	NM_207672.1	_GRIPAP1_NM_207672.1	1.10559	1.08927	1.075	1.06649	1.01639	1.03953	1.0303
SLC22A15	ILMN_26230	NM_018420.1	_SLC22A15_NM_018420.1	1.10559	1.10787	1.13144	1.06701	1.04528	1.03234	1.00747
HSD17B7	ILMN_5318	NM_016371.2	_HSD17B7_NM_016371.2	1.10558	1.082	1.06966	1.06971	1.01974	1.01997	1.03007
PROS1	ILMN_3398	NM_000313.1	_PROS1_NM_000313.1	1.10549	1.08167	1.05666	1.03566	1.02599	0.998028	1.01354
ANKRD22	ILMN_7804	NM_144590.2	_ANKRD22_NM_144590.2	1.10536	1.14378	1.13833	1.14829	1.0836	1.03921	1.07973
CDKN2B	ILMN_20356	NM_004936.3	_CDKN2B_NM_004936.3	1.10531	1.07116	1.06171	1.04171	1.02315	1.02946	1.00636
AGT	ILMN_1261	NM_000029.2	_AGT_NM_000029.2	1.10529	1.056	1.03206	1.06155	1.00514	0.981702	0.997404
MYD88	ILMN_15762	NM_002468.3	_MYD88_NM_002468.3	1.1052	1.13771	1.02734	1.00819	1.02368	1.01394	1.03315
FCGR2B	ILMN_27581	NM_004001.3	_FCGR2B_NM_004001.3	1.10515	1.11527	1.02059	1.00986	1.01474	0.996948	1.00248
RBKS	ILMN_21205	NM_022128.1	_RBKS_NM_022128.1	1.10492	1.09272	1.04598	1.02042	0.988785	0.992472	1.01159
PPP1R15A	ILMN_1024	NM_014330.2	_PPP1R15A_NM_014330.2	1.10475	1.12979	1.159	1.20544	1.0279	1.02413	0.991309
MID1IP1	ILMN_161908	NM_021242.3	_MID1IP1_NM_021242.3	1.10461	1.14216	1.03586	1.11298	1.00599	1.00926	1.09719
HIATL2	ILMN_27291	NR_002894.1	_HIATL2_NR_002894.1	1.10459	1.09287	1.07014	1.05887	0.992418	1.0484	1.01255
FLJ20699	ILMN_11243	NM_017931.1	_FLJ20699_NM_017931.1	1.10456	1.11278	1.01908	1.04265	0.988823	1.01419	1.02364
IL18	ILMN_167736	NM_001562.2	_IL18_NM_001562.2	1.10454	1.11916	1.05719	1.02912	0.985641	1.03165	0.998893
SP110	ILMN_173774	NM_080424.1	_SP110_NM_080424.1	1.10454	1.09526	1.0334	0.985469	0.978438	1.03115	0.980192
GPT2	ILMN_5354	NM_133443.1	_GPT2_NM_133443.1	1.10453	1.12254	1.10063	1.10454	0.971005	0.965412	1.01079
MYB	ILMN_15875	NM_005375.2	_MYB_NM_005375.2	1.10446	1.07806	1.0546	1.05035	1.02094	1.00328	1.02366
LAMC1	ILMN_182622	NM_002293.2	_LAMC1_NM_002293.2	1.10443	1.06741	1.11646	1.03411	1.04345	1.02771	0.984431
ARL16	ILMN_179057	NM_001040025.1	_ARL16_NM_001040025.1	1.10441	1.10308	1.09695	1.06721	1.02116	1.06447	1.02712
CAMSAP1L1	ILMN_14735	NM_203459.1	_CAMSAP1L1_NM_203459.1	1.10434	1.14264	0.990563	1.08781	0.985005	0.94111	1.06404
FCGR2B	ILMN_139282	XM_938851.1	_FCGR2B_XM_938851.1	1.10422	1.09926	1.03697	1.02575	1.01219	1.01761	0.992122
DBNDD1	ILMN_176098	NM_001042610.1	_DBNDD1_NM_001042610.1	1.1042	1.06457	1.07978	0.996816	1.03995	1.0191	0.966697
RNF24	ILMN_16137	NM_007219.2	_RNF24_NM_007219.2	1.10416	1.02756	1.06048	1.04086	1.0221	0.990233	1.00432
HEXB	ILMN_647	NM_000521.2	_HEXB_NM_000521.2	1.10406	1.09512	1.10419	1.07007	1.08721	1.02079	1.01086
BANK1	ILMN_306934	NM_001083907.1	_BANK1_NM_001083907.1	1.10406	1.21763	1.02628	1.02523	1.01405	1.04684	1.02018
CMPK2	ILMN_3648	NM_207315.2	_CMPK2_NM_207315.2	1.1039	1.15352	1.01374	0.973602	0.982629	0.998946	0.980703
IRF2BP2	ILMN_5645	NM_182972.2	_IRF2BP2_NM_182972.2	1.10388	1.09845	1.04965	1.11094	0.98898	0.989868	1.07
KIF25	ILMN_4565	NM_030615.2	_KIF25_NM_030615.2	1.10388	1.07486	1.0838	1.12152	1.0429	1.0191	0.981938
DDX60L	ILMN_308046	NM_001012967.1	_DDX60L_NM_001012967.1	1.1038	1.1376	1.07334	1.02902	1.03526	1.05767	0.996624
SERTAD1	ILMN_7061	NM_013376.3	_SERTAD1_NM_013376.3	1.10374	1.08449	1.0058	1.05894	1.03908	1.00766	1.02963
SRBD1	ILMN_28720	NM_018079.3	_SRBD1_NM_018079.3	1.10372	1.12462	1.04474	1.03365	1.02933	0.981252	0.996786
FTSJD2	ILMN_366253	NM_015050.2	_FTSJD2_NM_015050.2	1.10371	1.1179	1.02653	1.00151	1.00758	1.01696	1.01936
BCAT1	ILMN_30343	NM_005504.4	_BCAT1_NM_005504.4	1.10364	1.11697	1.07823	1.10479	0.978888	0.998265	1.06259
PRKCB1	ILMN_12900	NM_212535.1	_PRKCB1_NM_212535.1	1.10361	1.13235	1.11836	1.07629	1.0262	1.10021	1.05227
CAPG	ILMN_2712	NM_001747.2	_CAPG_NM_001747.2	1.10358	1.05991	1.06888	1.07157	1.06982	0.985174	1.01847
BCL6	ILMN_540	NM_001706.2	_BCL6_NM_001706.2	1.10357	1.14418	1.1823	1.17646	1.12676	1.05615	1.07859
LOC729090	ILMN_181302	XR_015449.2	_LOC729090_XR_015449.2	1.10355	1.11437	1.09992	1.07496	0.99702	1.04446	1.02117
LOC644799	ILMN_43702	XM_934554.1	_LOC644799_XM_934554.1	1.10347	1.06688	1.08407	1.04498	1.0003	1.04692	1.01199
CYB561D1	ILMN_364303	NM_182580.2	_CYB561D1_NM_182580.2	1.10344	1.0974	1.05904	1.08266	1.025	1.01385	1.04163
HEBP2	ILMN_21130	NM_014320.2	_HEBP2_NM_014320.2	1.10341	1.09736	1.07559	1.07648	1.01829	1.03477	1.0458
SHISA5	ILMN_5730	NM_016479.3	_SHISA5_NM_016479.3	1.1034	1.12058	1.03241	0.994976	1.00044	1.03164	1.00592
KCNH6	ILMN_171630	NM_030779.2	_KCNH6_NM_030779.2	1.10333	1.09021	1.07704	1.05656	0.973099	1.05135	1.01902
LOC100190938	ILMN_371900	NR_024462.1	_LOC100190938_NR_024462.1	1.10327	1.09212	1.08134	1.06548	0.989801	1.03684	1.01259
SLC9A3R1	ILMN_1421	NM_004252.2	_SLC9A3R1_NM_004252.2	1.10326	1.06362	0.993695	1.05103	1.02259	0.983818	1.0721
MAP3K1	ILMN_309540	NM_005921.1	_MAP3K1_NM_005921.1	1.10323	1.07722	1.04348	1.05361	1.03138	1.01535	1.016
LOC100130298	ILMN_350470	XM_001719903.1	_LOC100130298_XM_001719903.1	1.10321	1.04977	1.00432	1.0721	1.01797	0.996256	1.02444
MST1	ILMN_28025	NM_020998.2	_MST1_NM_020998.2	1.1031	1.13635	1.09535	1.08001	1.00345	1.04801	1.05567
SUPT4H1	ILMN_16133	NM_003168.1	_SUPT4H1_NM_003168.1	1.1031	1.09495	1.01425	1.10008	0.997431	0.994057	1.08681
MID1IP1	ILMN_161908	NM_021242.4	_MID1IP1_NM_021242.4	1.10299	1.13868	1.03029	1.10125	1.01328	0.999867	1.09123
NKG7	ILMN_15943	NM_005601.3	_NKG7_NM_005601.3	1.1028	1.06999	1.07383	1.1199	1.08249	0.999407	1.08509
GPSM3	ILMN_28125	NM_022107.1	_GPSM3_NM_022107.1	1.10279	1.09757	1.0868	1.08246	1.07066	1.01867	1.00943
RCBTB2	ILMN_15980	NM_001268.2	_RCBTB2_NM_001268.2	1.10259	1.12461	1.01872	1.03428	1.00836	0.994165	1.02919
FAM46C	ILMN_172317	NM_017709.3	_FAM46C_NM_017709.3	1.1023	1.01492	1.01606	1.01047	0.99237	0.992757	0.99893
SILV	ILMN_9512	NM_006928.3	_SILV_NM_006928.3	1.10229	1.09023	1.04629	1.00288	1.00988	1.02202	1.0081
SARS	ILMN_17973	NM_006513.2	_SARS_NM_006513.2	1.10224	1.10414	1.09593	1.13295	1.00757	1.01322	1.05969
F3	ILMN_182960	NM_001993.2	_F3_NM_001993.2	1.10219	1.07689	1.04922	1.09118	1.04609	1.03344	1.05223
BRE	ILMN_15533	NM_199192.1	_BRE_NM_199192.1	1.10214	1.13798	1.00919	1.04505	0.982477	1.00476	1.04319
RAB9A	ILMN_17284	NM_004251.3	_RAB9A_NM_004251.3	1.10187	1.07624	1.0574	1.11506	1.03753	1.0293	1.04495
C14ORF72	ILMN_43492	XM_944937.2	_C14ORF72_XM_944937.2	1.10182	1.05434	1.01862	1.01099	1.00672	0.989745	1.00335
ARL6IP5	ILMN_887	NM_006407.3	_ARL6IP5_NM_006407.3	1.10181	1.09656	1.06891	1.06106	1.04218	1.01074	1.03007
LMO2	ILMN_172933	NM_005574.2	_LMO2_NM_005574.2	1.10172	1.1004	1.0685	1.07651	1.02319	1.01897	1.01411
FAM150A	ILMN_22911	NM_207413.2	_FAM150A_NM_207413.2	1.10154	1.0515	1.04761	1.04196	1.02162	1.00433	0.964839
LYPD6B	ILMN_174241	NM_177964.3	_LYPD6B_NM_177964.3	1.10149	1.04631	0.991797	1.00568	0.985196	0.984117	0.985407
TNFSF9	ILMN_18030	NM_003811.2	_TNFSF9_NM_003811.2	1.10137	1.0366	1.1007	1.00675	1.04225	1.07076	0.988644
LOC653086	ILMN_31021	XM_930995.1	_LOC653086_XM_930995.1	1.10134	1.08665	1.09361	1.06059	1.01561	1.03791	1.01577
FUCA1	ILMN_14069	NM_000147.3	_FUCA1_NM_000147.3	1.10122	1.10924	1.03593	1.03558	1.03516	1.00178	0.994729
TPST2	ILMN_13248	NM_001008566.1	_TPST2_NM_001008566.1	1.1011	1.02543	1.07594	1.05629	1.03517	1.01871	1.01622
C6ORF97	ILMN_18218	NM_025059.2	_C6ORF97_NM_025059.2	1.10092	1.12587	1.00232	1.02623	0.995618	1.00025	1.00327
ERRFI1	ILMN_4328	NM_018948.2	_ERRFI1_NM_018948.2	1.1009	1.04771	1.02813	1.0873	1.01602	1.01866	1.01433
ARL4A	ILMN_7258	NM_001037164.1	_ARL4A_NM_001037164.1	1.10088	1.10654	1.04268	1.07203	0.994494	0.999503	1.04734
CHES1	ILMN_182611	NM_005197.2	_CHES1_NM_005197.2	1.10084	1.08563	1.06892	1.08324	1.01569	1.01016	1.01834
C6ORF52	ILMN_42173	XM_938497.2	_C6ORF52_XM_938497.2	1.10063	1.13177	1.03724	1.12733	1.00088	1.02084	1.09884
IL8	ILMN_179575	NM_000584.2	_IL8_NM_000584.2	1.10046	1.12142	1.08994	1.10937	1.02974	1.03217	1.03817
UPP1	ILMN_21817	NM_003364.2	_UPP1_NM_003364.2	1.10045	1.03605	1.0598	1.04788	1.02601	0.981528	0.964541
LRAP	ILMN_22173	NM_022350.1	_LRAP_NM_022350.1	1.1003	1.09228	1.07158	1.06342	1.00232	1.04386	1.03384
PDE4B	ILMN_19019	NM_002600.3	_PDE4B_NM_002600.3	1.10026	1.09048	1.04128	1.06942	1.03928	1.02383	1.00601
PRF1	ILMN_28175	NM_005041.4	_PRF1_NM_005041.4	1.1001	1.00185	0.986138	1.00035	0.980047	0.98685	0.996072
RAB27A	ILMN_165060	NM_004580.3	_RAB27A_NM_004580.3	1.0999	1.08066	1.12243	1.06059	1.04513	1.03299	1.00964
ZNF512	ILMN_5859	NM_032434.2	_ZNF512_NM_032434.2	1.09959	1.05184	1.01473	0.991852	0.998169	0.980834	1.03127
SOCS1	ILMN_3038	NM_003745.1	_SOCS1_NM_003745.1	1.09956	1.00729	1.02041	1.02731	1.00019	0.985859	0.978586
C20ORF100	ILMN_17741	NM_032883.1	_C20ORF100_NM_032883.1	1.09956	1.00112	1.03194	1.0622	0.973892	0.957388	1.01638
GPR35	ILMN_167990	NM_005301.2	_GPR35_NM_005301.2	1.09955	1.03338	1.08474	1.1125	1.03847	0.987803	1.00653
MMP1	ILMN_26214	NM_002421.2	_MMP1_NM_002421.2	1.09952	1.06935	0.998522	1.05232	1.00839	1.00344	1.00487
HLA-A	ILMN_7985	NM_002116.5	_HLA-A_NM_002116.5	1.09952	1.06322	1.06848	1.07835	1.02191	0.996022	1.0972
RBM43	ILMN_370805	NM_198557.2	_RBM43_NM_198557.2	1.09947	1.07861	1.02842	1.01752	0.993527	1.00651	1.00705
CDKN1B	ILMN_175665	NM_004064.2	_CDKN1B_NM_004064.2	1.09946	1.10145	1.04256	1.06693	1.03384	1.01231	1.05279
ZNF486	ILMN_37107	XM_371152.3	_ZNF486_XM_371152.3	1.09945	1.09818	1.10481	1.06644	1.02075	1.06412	1.03309
ASB2	ILMN_19317	NM_016150.3	_ASB2_NM_016150.3	1.09918	1.09017	1.03979	1.06128	1.04322	1.01652	1.00172
BCL2L1	ILMN_12148	NM_138578.1	_BCL2L1_NM_138578.1	1.09914	1.0735	1.05507	1.07436	1.02042	1.02442	1.07133
PAM	ILMN_2475	NM_138821.1	_PAM_NM_138821.1	1.09903	1.09198	1.0305	1.00965	1.00869	1.00973	1.01306
MIR155HG	ILMN_372061	NR_001458.3	_MIR155HG_NR_001458.3	1.09897	1.12666	1.04558	1.04953	1.02807	1.0673	1.03105
LGALS1	ILMN_25127	NM_002305.3	_LGALS1_NM_002305.3	1.09889	1.09223	1.09922	1.05242	1.06321	1.06967	0.984275
SIRPA	ILMN_1639	NM_080792.2	_SIRPA_NM_080792.2	1.09885	1.08583	1.11442	1.13557	1.06487	1.01577	1.03081
LOC652846	ILMN_31772	XM_942545.1	_LOC652846_XM_942545.1	1.0988	1.02032	1.03358	1.03505	1.01384	1.00201	1.0108
KIAA1751	ILMN_180591	NM_001080484.1	_KIAA1751_NM_001080484.1	1.0988	1.0871	1.06069	1.05567	1.00715	1.01684	1.01086
SEMA3E	ILMN_178526	NM_012431.1	_SEMA3E_NM_012431.1	1.09879	1.07427	1.05152	1.05934	1.00315	1.03266	1.0185
LOC729779	ILMN_171301	XR_019592.2	_LOC729779_XR_019592.2	1.09876	1.13555	1.18489	1.20206	1.0041	0.987628	1.0465
VCAN	ILMN_25778	NM_004385.2	_VCAN_NM_004385.2	1.09875	1.10992	1.19051	1.20476	1.09125	1.06252	1.0828
SGK	ILMN_2451	NM_005627.2	_SGK_NM_005627.2	1.09868	1.04446	1.12295	1.12554	1.08109	1.02503	1.00946
PPAPDC2	ILMN_4922	NM_203453.2	_PPAPDC2_NM_203453.2	1.09867	1.12515	1.05103	1.06282	1.00369	1.03356	1.03604
C4ORF34	ILMN_6140	NM_174921.1	_C4ORF34_NM_174921.1	1.09863	1.08535	1.09784	1.06768	1.02236	1.01934	0.97455
FGR	ILMN_181026	NM_001042729.1	_FGR_NM_001042729.1	1.09855	1.08837	1.15184	1.13034	1.11441	1.03179	1.01391
NFE2L3	ILMN_183192	NM_004289.5	_NFE2L3_NM_004289.5	1.09851	1.04725	1.01075	1.03296	1.02655	1.00441	1.02066
H2AFJ	ILMN_20850	NM_177925.2	_H2AFJ_NM_177925.2	1.0984	1.05717	1.06847	1.04845	1.04554	1.05254	1.05151
BTG2	ILMN_9681	NM_006763.2	_BTG2_NM_006763.2	1.09837	1.05528	1.16254	1.08463	1.09937	1.05917	0.979898
HBP1	ILMN_4225	NM_012257.3	_HBP1_NM_012257.3	1.09835	1.07655	1.07515	1.10229	1.06084	1.03192	1.03358
FAM113A	ILMN_22766	NM_022760.3	_FAM113A_NM_022760.3	1.09833	1.07495	1.07126	1.04124	1.03434	1.05923	1.01474
MRPS33	ILMN_4243	NM_016071.2	_MRPS33_NM_016071.2	1.09828	1.08993	1.06564	1.05539	1.03211	1.03099	1.0365
COMMD6	ILMN_12073	NM_203497.2	_COMMD6_NM_203497.2	1.09827	1.08441	1.06435	1.04922	1.0451	1.02019	1.01254
BMS1P5	ILMN_370342	NR_003611.2	_BMS1P5_NR_003611.2	1.09822	1.09217	1.09257	1.05434	0.995331	1.04487	1.00897
TSC22D3	ILMN_23548	NM_198057.2	_TSC22D3_NM_198057.2	1.09821	1.0464	1.22685	1.18345	1.06218	1.05878	0.978514
TCEA2	ILMN_10382	NM_198723.1	_TCEA2_NM_198723.1	1.09811	1.08859	1.07136	1.05772	1.02645	1.02877	1.02612
TRAK2	ILMN_21571	NM_015049.1	_TRAK2_NM_015049.1	1.09811	1.08353	1.06808	1.08078	1.00947	1.03499	1.03069
LBA1	ILMN_307748	NM_014831.1	_LBA1_NM_014831.1	1.09796	1.09339	1.0427	1.02912	1.0135	1.00816	0.997411
T1560	ILMN_24009	NM_199048.1	_T1560_NM_199048.1	1.09765	1.04675	1.00074	1.07856	0.981008	0.986912	1.00125
H3F3B	ILMN_26885	NM_005324.3	_H3F3B_NM_005324.3	1.0975	1.09511	1.05082	1.0839	0.996973	1.00982	1.06346
PREX1	ILMN_174970	NM_020820.3	_PREX1_NM_020820.3	1.0975	1.11494	1.07175	1.09665	1.03948	0.992071	1.03995
TTC38	ILMN_11243	NM_017931.2	_TTC38_NM_017931.2	1.09738	1.11662	1.00559	1.04929	0.985405	1.00724	1.02526
HBP1	ILMN_167468	NM_012257.3	_HBP1_NM_012257.3	1.09737	1.08858	1.08563	1.09092	1.05026	1.03168	1.01449
SLC41A3	ILMN_29618	NM_017836.3	_SLC41A3_NM_017836.3	1.09722	1.07649	1.0608	1.08639	1.03121	1.02171	1.0376
PDIA5	ILMN_14191	NM_006810.2	_PDIA5_NM_006810.2	1.09716	1.07629	1.03646	1.04367	0.995324	1.03409	1.04932
SYT11	ILMN_23967	NM_152280.2	_SYT11_NM_152280.2	1.09714	1.12908	1.12864	1.07054	1.05979	1.06119	1.0316
TRK1	ILMN_6493	NR_001449.1	_TRK1_NR_001449.1	1.09705	1.07605	0.991792	1.03069	1.00592	0.995349	1.06366
PIP4K2A	ILMN_6957	NM_005028.4	_PIP4K2A_NM_005028.4	1.09694	1.07301	1.07063	1.03674	1.00812	1.02626	1.01052
KCNJ2	ILMN_179698	NM_000891.2	_KCNJ2_NM_000891.2	1.09688	1.07978	1.03814	1.01261	1.02656	0.987057	0.986541
YPEL3	ILMN_17925	NM_031477.4	_YPEL3_NM_031477.4	1.09686	1.01923	1.09896	1.03834	1.06759	1.02793	0.988968
FAM36A	ILMN_5524	NM_198076.4	_FAM36A_NM_198076.4	1.09669	1.11861	1.03533	1.01489	1.01156	1.00582	0.992349
CREG1	ILMN_11645	NM_003851.2	_CREG1_NM_003851.2	1.09668	1.06939	1.06421	1.08374	1.02243	1.01938	1.05933
ARHGAP26	ILMN_42845	NM_015071.3	_ARHGAP26_NM_015071.3	1.09664	1.07435	1.02039	1.04037	1.00933	1.0107	1.01425
BATF2	ILMN_182698	NM_138456.3	_BATF2_NM_138456.3	1.09663	1.1396	1.01113	1.00934	1.01669	0.997376	0.998968
SCARNA9	ILMN_25861	NR_002569.1	_SCARNA9_NR_002569.1	1.09662	1.07121	1.06221	0.980104	0.993319	1.03432	0.953563
HLA-G	ILMN_1631	NM_002127.3	_HLA-G_NM_002127.3	1.09657	1.10444	1.08397	1.06427	1.03205	1.02894	1.03024
C14ORF179	ILMN_22122	NM_052873.1	_C14ORF179_NM_052873.1	1.09657	1.09778	1.07305	1.06403	1.02188	1.02621	1.01023
MEIS3P1	ILMN_12070	NR_002211.1	_MEIS3P1_NR_002211.1	1.09654	1.08376	1.06757	1.06503	1.00904	1.01067	0.994214
KYNU	ILMN_4627	NM_003937.2	_KYNU_NM_003937.2	1.09649	1.06514	1.19185	1.06577	1.07979	1.09495	1.00132
CUGBP2	ILMN_21057	NM_006561.2	_CUGBP2_NM_006561.2	1.09643	1.11473	1.06265	1.06345	0.976505	1.0211	1.02486
RHOH	ILMN_19536	NM_004310.3	_RHOH_NM_004310.3	1.09639	1.08244	1.04172	1.04806	1.01641	0.996505	0.991563
SIL1	ILMN_10838	NM_001037633.1	_SIL1_NM_001037633.1	1.09637	1.11476	1.06136	1.04384	1.0214	1.03048	0.992206
DYNLT1	ILMN_7436	NM_006519.1	_DYNLT1_NM_006519.1	1.09632	1.07735	1.06742	1.05472	1.05399	1.026	1.02859
SLC20A1	ILMN_7081	NM_005415.3	_SLC20A1_NM_005415.3	1.09631	1.07841	1.03757	1.01771	1.02883	0.99238	1.00885
FLJ43093	ILMN_12885	NM_207498.1	_FLJ43093_NM_207498.1	1.0963	1.05575	1.05291	1.04205	1.01096	1.00993	0.988572
TPP1	ILMN_19883	NM_000391.3	_TPP1_NM_000391.3	1.09629	1.09882	1.10696	1.06833	1.0296	1.0255	1.0297
LY96	ILMN_25195	NM_015364.2	_LY96_NM_015364.2	1.09625	1.06355	1.05329	1.03942	1.01398	1.0001	0.996249
ALOX5	ILMN_174220	XM_001127464.1	_ALOX5_XM_001127464.1	1.09625	1.06098	1.04358	1.04877	1.00508	0.99107	1.02064
SLC7A11	ILMN_23296	NM_014331.3	_SLC7A11_NM_014331.3	1.09621	1.11687	1.10327	1.14457	1.002	1.00496	1.04232
CATSPER2	ILMN_23478	NM_172097.1	_CATSPER2_NM_172097.1	1.09602	1.08522	1.08429	1.06298	0.998539	1.03083	0.995934
SAP18	ILMN_27996	NM_005870.3	_SAP18_NM_005870.3	1.09579	1.09757	1.03707	1.07541	0.998437	1.02691	1.08801
NHP2L1	ILMN_12828	NM_005008.2	_NHP2L1_NM_005008.2	1.09575	1.05834	1.05976	1.05376	1.05745	1.01415	0.998745
ASMTL	ILMN_15304	NM_004192.1	_ASMTL_NM_004192.1	1.09569	1.05796	1.02835	1.06394	1.01361	1.03461	1.05421
PLXND1	ILMN_17916	NM_015103.1	_PLXND1_NM_015103.1	1.09548	1.02577	1.01534	1.02378	1.00356	0.999454	0.980311
MANBA	ILMN_2657	NM_005908.3	_MANBA_NM_005908.3	1.09547	1.09043	1.138	1.07247	1.01888	1.04962	1.02416
C1ORF77	ILMN_21997	NM_015607.2	_C1ORF77_NM_015607.2	1.09545	1.0955	1.03764	1.10734	1.021	1.03288	1.08312
PRRX2	ILMN_9456	NM_016307.3	_PRRX2_NM_016307.3	1.09534	0.983306	0.978897	0.991642	0.984775	0.964741	0.979556
EMR1	ILMN_12984	NM_001974.3	_EMR1_NM_001974.3	1.09528	1.10512	1.02588	1.01617	1.00928	1.00637	1.00632
GLIS3	ILMN_25239	NM_152629.3	_GLIS3_NM_152629.3	1.0952	1.07351	1.01125	1.01798	1.01584	1.01345	0.998338
RENBP	ILMN_17151	NM_002910.4	_RENBP_NM_002910.4	1.09517	1.03644	1.07659	1.10289	1.06202	1.01656	1.02901
CD163L1	ILMN_18513	NM_174941.4	_CD163L1_NM_174941.4	1.09508	1.10489	1.00328	1.03395	1.01902	0.980715	1.02929
ADAR	ILMN_20481	NM_015840.2	_ADAR_NM_015840.2	1.09503	1.10064	1.01818	1.00944	1.00112	1.00308	1.0059
ZNF69	ILMN_23104	NM_021915.1	_ZNF69_NM_021915.1	1.09502	1.08643	1.07502	1.05173	1.00735	1.05585	1.02435
CHRNA5	ILMN_168590	NM_000745.2	_CHRNA5_NM_000745.2	1.09499	1.09719	1.07769	1.07039	1.00238	1.05083	1.02869
IL17RA	ILMN_168791	NM_014339.4	_IL17RA_NM_014339.4	1.09496	1.0357	1.08731	1.08125	1.03156	1.00802	1.05413
SLC39A3	ILMN_183031	NM_213568.1	_SLC39A3_NM_213568.1	1.09496	1.13031	0.962434	1.12481	0.977425	0.972389	1.13959
ATP6V0E1	ILMN_8923	NM_003945.3	_ATP6V0E1_NM_003945.3	1.09494	1.07953	1.05007	1.03609	1.02407	1.05751	1.05253
PILRA	ILMN_28071	NM_013439.2	_PILRA_NM_013439.2	1.09494	1.06625	1.18333	1.06912	1.08025	1.07455	1.0026
PRG2	ILMN_25091	NM_002728.4	_PRG2_NM_002728.4	1.09488	0.990312	1.16999	1.18206	1.1605	0.985447	1.01738
OCIAD1	ILMN_163712	NM_001079842.1	_OCIAD1_NM_001079842.1	1.09475	1.09474	1.07161	1.06279	0.99023	1.03646	1.0042
RASAL3	ILMN_306825	NM_022904.1	_RASAL3_NM_022904.1	1.09469	1.10333	1.04805	1.06306	1.02909	0.976729	1.02779
C1ORF24	ILMN_8647	NM_052966.1	_C1ORF24_NM_052966.1	1.09466	1.03111	1.16157	1.098	1.0009	0.998034	0.997358
RHBDF1	ILMN_20892	NM_022450.2	_RHBDF1_NM_022450.2	1.0946	1.0754	1.09445	1.0722	1.03324	1.01624	0.993152
TSPAN9	ILMN_30091	NM_006675.3	_TSPAN9_NM_006675.3	1.0946	1.08869	1.0057	1.02364	1.00909	0.977875	1.01369
LEPROTL1	ILMN_4515	NM_015344.1	_LEPROTL1_NM_015344.1	1.09442	1.10141	1.05366	1.07301	0.998243	1.00077	1.05199
FAM102B	ILMN_25419	NM_001010883.1	_FAM102B_NM_001010883.1	1.09442	1.05292	1.08344	1.00888	1.03167	1.01567	0.994811
CYP26B1	ILMN_28662	NM_019885.2	_CYP26B1_NM_019885.2	1.09442	1.02851	1.07414	1.03897	1.0141	1.01328	1.00713
PTGER4	ILMN_182623	NM_000958.2	_PTGER4_NM_000958.2	1.09435	1.15297	1.18965	1.26667	1.0915	1.01755	1.03256
LOC441087	ILMN_19369	NM_001013716.1	_LOC441087_NM_001013716.1	1.09434	1.11681	1.09707	1.0996	1.0267	1.04752	1.09248
C1ORF55	ILMN_852	NM_152608.3	_C1ORF55_NM_152608.3	1.09433	1.08245	1.05483	1.06705	1.01846	1.00657	1.01598
LOC729776	ILMN_164146	XM_001133820.1	_LOC729776_XM_001133820.1	1.09419	1.09355	1.03586	1.07666	1.01678	1.01998	1.04951
EEF1E1	ILMN_176018	NM_004280.3	_EEF1E1_NM_004280.3	1.09409	1.06947	1.06051	1.08625	1.02223	0.982557	1.0324
SMOX	ILMN_14642	NM_175840.1	_SMOX_NM_175840.1	1.09404	1.02375	1.05579	1.07866	1.00469	0.999744	1.02379
ZMAT3	ILMN_9027	NM_152240.1	_ZMAT3_NM_152240.1	1.09401	1.08129	1.05503	1.05204	0.995281	1.02695	1.02967
DUSP10	ILMN_20036	NM_144729.1	_DUSP10_NM_144729.1	1.094	1.06243	1.07196	1.08624	1.05379	1.03909	1.02558
MUC1	ILMN_162388	NM_001044391.1	_MUC1_NM_001044391.1	1.09383	1.16232	1.01742	0.98379	0.967729	1.00587	1.02037
LOC731542	ILMN_168904	XR_015517.2	_LOC731542_XR_015517.2	1.09382	1.08839	1.06911	1.06094	0.994354	1.04227	1.02255
AIRE	ILMN_179368	NM_000383.1	_AIRE_NM_000383.1	1.09376	1.09144	1.08684	1.05755	1.01805	1.04411	1.01194
